# Supplementary material for: Examination of Genome Homogeneity in Prokaryotes Using Genomic Signatures
Source: PLoS One. 2009 Dec 2;4(12):e8113. doi: 10.1371/journal.pone.0008113 (PMC2781299; doi:10.1371/journal.pone.0008113)
Supplement: File S1 — Main dataset. An Excel file containing the data used to generate the results in the paper (0.26 MB XLS) [file pone.0008113.s001.xls]

## Sheet: Sheet1
Name	Size	AT content	ZOM OUV	FOM OUV	SOM OUV	ZOM PAC	FOM PAC	SOM PAC	Group	Oxygen requirement	Habitat	Growth temperature	Pathogenicity	ZOM OUV orfs	FOM OUV orfs	SOM OUV orfs	ZOM PAC orfs	FOM PAC orfs	SOM PAC orfs
Anaeromyxobacter_dehalogenans_2CP-C_NC_007760.fna	5.01	0.25	6.68e-06	1.59e-06	7.09e-07	0.93	0.88	0.49	Deltaproteobacteria	Facultative	Terrestial	Mesophilic	NP	8.07e-06	2.39e-06	9.15e-07	0.96	0.95	0.35
Anaeromyxobacter_Fw109-5_NC_009675.fna	5.28	0.26	6.73e-06	1.14e-06	5.59e-07	0.94	0.87	0.55	Deltaproteobacteria	Facultative	Terrestial	Mesophilic	NP	7.73e-06	1.59e-06	7.03e-07	0.96	0.94	0.46
Kineococcus_radiotolerans_SRS30216_NC_009664.fna	4.76	0.26	3.48e-06	1.56e-06	7.84e-07	0.93	0.86	0.27	Actinobacteria	Aerobic	Multiple	Mesophilic	NP	4.62e-06	2.31e-06	9.47e-07	0.95	0.93	0.14
Clavibacter_michiganensis_NCPPB_382_NC_009480.fna	3.3	0.27	6.43e-06	1.21e-06	5.29e-07	0.94	0.82	0.48	Actinobacteria	Aerobic	Multiple	Mesophilic	P	7.89e-06	1.81e-06	6.75e-07	0.96	0.92	0.34
Clavibacter_michiganensis_sepedonicus_NC_010407.fna	3.26	0.27	6.05e-06	1.17e-06	5.12e-07	0.95	0.83	0.55	Actinobacteria	Aerobic	Multiple	Mesophilic	P	7.33e-06	1.72e-06	6.42e-07	0.97	0.92	0.47
Frankia_alni_ACN14a_NC_008278.fna	7.5	0.27	3.96e-06	2.06e-06	4.72e-07	0.93	0.81	0.61	Actinobacteria	Aerobic	Multiple	Mesophilic	NP	4.84e-06	2.57e-06	5.96e-07	0.95	0.89	0.55
Methylobacterium_4_46_NC_010511.fna	7.66	0.28	3.74e-06	1.34e-06	3.99e-07	0.91	0.78	0.75	Archaea	Facultative	Multiple	Mesophilic	NP	5.08e-06	2.11e-06	5.83e-07	0.95	0.9	0.67
Methylobacterium_radiotolerans_JCM_2831_NC_010505.fna	6.08	0.28	4.35e-06	1.71e-06	3.48e-07	0.93	0.81	0.76	Alphaproteobacteria	Aerobic	HA	Mesophilic	NP	5.56e-06	2.49e-06	5.11e-07	0.96	0.93	0.7
Nocardioides_JS614_NC_008699.fna	4.99	0.28	4.71e-06	2.09e-06	4.85e-07	0.94	0.88	0.43	Actinobacteria	Aerobic	Multiple	Mesophilic	NP	5.69e-06	2.67e-06	6.09e-07	0.96	0.95	0.31
Streptomyces_coelicolor_NC_003888.fna	8.67	0.28	2.89e-06	1.5e-06	4.46e-07	0.92	0.85	0.57	Actinobacteria	Aerobic	Multiple	Mesophilic	NP	4.07e-06	2.17e-06	5.99e-07	0.95	0.93	0.5
Streptomyces_griseus_NBRC_13350_NC_010572.fna	8.55	0.28	2.54e-06	1.34e-06	4.33e-07	0.92	0.85	0.57	Actinobacteria	Aerobic	Multiple	Mesophilic	NP	3.63e-06	1.93e-06	5.81e-07	0.95	0.92	0.51
Nocardia_farcinica_IFM10152_NC_006361.fna	6.02	0.29	4.32e-06	2.04e-06	4.88e-07	0.93	0.86	0.67	Actinobacteria	Aerobic	Multiple	Mesophilic	P	5.4e-06	2.68e-06	6.23e-07	0.96	0.93	0.63
Saccharopolyspora_erythraea_NRRL_2338_NC_009142.fna	8.21	0.29	3.9e-06	1.69e-06	3.82e-07	0.93	0.85	0.6	Actinobacteria	Aerobic	Terrestial	Mesophilic	NP	5.23e-06	2.47e-06	5.36e-07	0.96	0.93	0.48
Sorangium_cellulosum__So_ce_56__NC_010162.fna	13.03	0.29	5.8e-06	9.2e-07	4.73e-07	0.94	0.82	0.74	Deltaproteobacteria	Aerobic	Terrestial	Mesophilic	NP	6.63e-06	1.27e-06	5.69e-07	0.96	0.9	0.7
Streptomyces_avermitilis_NC_003155.fna	9.03	0.29	2.54e-06	1.19e-06	3.49e-07	0.91	0.85	0.61	Actinobacteria	Aerobic	Multiple	Mesophilic	NP	3.58e-06	1.72e-06	4.78e-07	0.95	0.92	0.57
Frankia_CcI3_NC_007777.fna	5.43	0.3	2.88e-06	1.49e-06	3.06e-07	0.92	0.81	0.68	Actinobacteria	Aerobic	Multiple	Mesophilic	NP	3.57e-06	1.87e-06	3.98e-07	0.94	0.88	0.66
Rubrobacter_xylanophilus_DSM_9941_NC_008148.fna	3.23	0.3	2.09e-06	1.14e-06	6.53e-07	0.87	0.81	0.78	Actinobacteria	Aerobic	Specialized	Thermophilic	NP	3.04e-06	1.82e-06	8.17e-07	0.94	0.91	0.77
Salinispora_arenicola_CNS-205_NC_009953.fna	5.79	0.3	3.16e-06	1.97e-06	3.24e-07	0.92	0.84	0.6	Actinobacteria	Aerobic	Aquatic	Mesophilic	NP	3.97e-06	2.46e-06	4.22e-07	0.94	0.9	0.59
Thermus_thermophilus_HB8_NC_006461.fna	1.85	0.3	7.13e-06	3.27e-06	7.81e-07	0.95	0.9	0.76	Deinococcus_Thermus	Aerobic	Specialized	Thermophilic	NP	8.5e-06	4.41e-06	1.18e-06	0.97	0.95	0.85
Acidovorax_avenae_citrulli_AAC00-1_NC_008752.fna	5.35	0.31	3.38e-06	1.18e-06	3.59e-07	0.9	0.83	0.74	Betaproteobacteria	Aerobic	Multiple	Mesophilic	P	4.55e-06	1.84e-06	5e-07	0.94	0.92	0.7
Burkholderia_mallei_ATCC_23344_NC_006349.fna	2.33	0.31	1.21e-05	1.44e-06	3.86e-07	0.95	0.81	0.75	Betaproteobacteria	Aerobic	HA	Mesophilic	P	1.33e-05	1.96e-06	5.4e-07	0.97	0.92	0.77
Burkholderia_pseudomallei_1106a_NC_009078.fna	3.1	0.31	1.17e-05	1.4e-06	3.73e-07	0.94	0.8	0.74	Betaproteobacteria	Aerobic	Terrestial	Mesophilic	P	1.3e-05	1.89e-06	5.1e-07	0.96	0.9	0.75
Leptothrix_cholodnii_SP_6_NC_010524.fna	4.91	0.31	6e-06	2.87e-06	6.38e-07	0.93	0.85	0.74	Betaproteobacteria	Aerobic	Aquatic	Mesophilic	NP	7.55e-06	3.79e-06	8.44e-07	0.96	0.94	0.67
Methylibium_petroleiphilum_PM1_NC_008825.fna	4.04	0.31	5.34e-06	2.11e-06	4.87e-07	0.93	0.86	0.66	Betaproteobacteria	Aerobic	Aquatic	Mesophilic	NP	6.73e-06	2.91e-06	6.55e-07	0.96	0.94	0.6
Mycobacterium_avium_paratuberculosis_NC_002944.fna	4.83	0.31	3.91e-06	2.26e-06	5.41e-07	0.93	0.85	0.76	Actinobacteria	Aerobic	HA	Mesophilic	P	4.96e-06	3.01e-06	6.53e-07	0.96	0.93	0.76
Myxococcus_xanthus_DK_1622_NC_008095.fna	9.14	0.31	2.57e-06	1.23e-06	4.68e-07	0.92	0.86	0.65	Deltaproteobacteria	Aerobic	Terrestial	Mesophilic	NP	3.52e-06	1.82e-06	5.83e-07	0.95	0.92	0.65
Rhodobacter_sphaeroides_2_4_1_NC_007493.fna	3.19	0.31	3.82e-06	1.31e-06	4.58e-07	0.94	0.82	0.77	Alphaproteobacteria	Facultative	Multiple	Mesophilic	NP	5.1e-06	1.93e-06	6.23e-07	0.97	0.92	0.75
Rhodobacter_sphaeroides_2_4_1_NC_007494.fna	0.94	0.31	3.72e-06	1.26e-06	4.03e-07	0.94	0.81	0.78	Alphaproteobacteria	Facultative	Multiple	Mesophilic	NP	5.04e-06	1.84e-06	5.65e-07	0.96	0.92	0.77
Rhodobacter_sphaeroides_ATCC_17029_NC_009049.fna	3.15	0.31	3.86e-06	1.34e-06	4.64e-07	0.95	0.82	0.79	Alphaproteobacteria	Facultative	Multiple	Mesophilic	NP	5.18e-06	1.98e-06	6.38e-07	0.97	0.93	0.77
Rhodobacter_sphaeroides_ATCC_17029_NC_009050.fna	1.22	0.31	3.58e-06	1.21e-06	3.86e-07	0.93	0.8	0.76	Alphaproteobacteria	Facultative	Multiple	Mesophilic	NP	4.83e-06	1.76e-06	5.39e-07	0.95	0.91	0.71
Salinispora_tropica_CNB-440_NC_009380.fna	5.18	0.31	2.94e-06	1.94e-06	3.51e-07	0.91	0.85	0.62	Actinobacteria	Aerobic	Aquatic	Mesophilic	NP	3.7e-06	2.39e-06	4.46e-07	0.94	0.9	0.61
Symbiobacterium_thermophilum_IAM14863_NC_006177.fna	3.57	0.31	1.9e-06	1.56e-06	4.55e-07	0.88	0.82	0.75	Firmicutes	Aerobic	Specialized	Thermophilic	NP	3.25e-06	2.55e-06	6.5e-07	0.95	0.93	0.77
Thermus_thermophilus_HB27_NC_005835.fna	1.89	0.31	7.09e-06	3.26e-06	7.82e-07	0.95	0.9	0.76	Deinococcus_Thermus	Aerobic	Specialized	Thermophilic	NP	8.47e-06	4.41e-06	1.18e-06	0.97	0.96	0.85
Thermus_thermophilus_HB27_NC_005838.fna	0.23	0.31	6.97e-06	2.69e-06	5.47e-07	0.96	0.88	0.72	Deinococcus_Thermus	Aerobic	Specialized	Thermophilic	NP	8.38e-06	3.63e-06	8.17e-07	0.97	0.94	0.8
Thermus_thermophilus_HB8_NC_006462.fna	0.26	0.31	6.76e-06	2.76e-06	5.68e-07	0.94	0.87	0.72	Deinococcus_Thermus	Aerobic	Specialized	Thermophilic	NP	8.47e-06	3.98e-06	9.12e-07	0.97	0.94	0.83
Alkalilimnicola_ehrlichei_MLHE-1_NC_008340.fna	3.28	0.32	1.88e-06	1.41e-06	3.74e-07	0.87	0.79	0.78	Gammaproteobacteria	Facultative	Aquatic	Mesophilic	NP	3.11e-06	2.18e-06	5.15e-07	0.93	0.9	0.81
Azoarcus_BH72_NC_008702.fna	4.38	0.32	4.59e-06	1.64e-06	5.03e-07	0.91	0.85	0.77	Betaproteobacteria	Facultative	HA	Mesophilic	NP	5.93e-06	2.32e-06	6.44e-07	0.95	0.93	0.78
Bordetella_bronchiseptica_NC_002927.fna	5.34	0.32	5.28e-06	2.16e-06	5.55e-07	0.9	0.86	0.79	Betaproteobacteria	Aerobic	HA	Mesophilic	P	6.72e-06	3.09e-06	7.19e-07	0.95	0.93	0.81
Bordetella_parapertussis_NC_002928.fna	4.77	0.32	5.35e-06	2.18e-06	5.61e-07	0.91	0.86	0.8	Betaproteobacteria	Aerobic	HA	Mesophilic	P	6.75e-06	3.1e-06	7.23e-07	0.95	0.94	0.82
Bordetella_pertussis_NC_002929.fna	4.09	0.32	5.04e-06	2.13e-06	5.56e-07	0.91	0.87	0.8	Betaproteobacteria	Aerobic	HA	Mesophilic	P	6.5e-06	3.11e-06	7.19e-07	0.95	0.94	0.83
Burkholderia_mallei_ATCC_23344_NC_006348.fna	3.51	0.32	1.11e-05	1.38e-06	4.4e-07	0.95	0.83	0.77	Betaproteobacteria	Aerobic	HA	Mesophilic	P	1.24e-05	2.01e-06	6.31e-07	0.97	0.93	0.78
Burkholderia_pseudomallei_1106a_NC_009076.fna	3.99	0.32	1.09e-05	1.33e-06	4.28e-07	0.94	0.81	0.76	Betaproteobacteria	Aerobic	Terrestial	Mesophilic	P	1.25e-05	1.93e-06	6.05e-07	0.96	0.91	0.78
Burkholderia_pseudomallei_1710b_NC_007434.fna	4.13	0.32	1.05e-05	1.26e-06	4.12e-07	0.94	0.8	0.74	Betaproteobacteria	Aerobic	Terrestial	Mesophilic	P	1.22e-05	1.77e-06	5.59e-07	0.96	0.89	0.76
Burkholderia_pseudomallei_1710b_NC_007435.fna	3.18	0.32	1.13e-05	1.35e-06	3.7e-07	0.94	0.79	0.73	Betaproteobacteria	Aerobic	Terrestial	Mesophilic	P	1.27e-05	1.8e-06	4.92e-07	0.95	0.88	0.73
Burkholderia_pseudomallei_668_NC_009074.fna	3.91	0.32	1.11e-05	1.34e-06	4.33e-07	0.94	0.81	0.76	Betaproteobacteria	Aerobic	Terrestial	Mesophilic	P	1.27e-05	1.96e-06	6.16e-07	0.97	0.92	0.79
Burkholderia_pseudomallei_K96243_NC_006350.fna	4.07	0.32	1.06e-05	1.29e-06	4.21e-07	0.94	0.8	0.75	Betaproteobacteria	Aerobic	Terrestial	Mesophilic	P	1.21e-05	1.94e-06	6.29e-07	0.96	0.91	0.75
Burkholderia_pseudomallei_K96243_NC_006351.fna	3.17	0.32	1.15e-05	1.37e-06	3.7e-07	0.94	0.79	0.72	Betaproteobacteria	Aerobic	Terrestial	Mesophilic	P	1.29e-05	1.97e-06	5.56e-07	0.96	0.9	0.72
Burkholderia_thailandensis_E264_NC_007650.fna	2.91	0.32	1.13e-05	1.32e-06	3.48e-07	0.95	0.79	0.72	Betaproteobacteria	Aerobic	Terrestial	Mesophilic	P	1.25e-05	1.83e-06	4.96e-07	0.96	0.91	0.72
Cupriavidus_taiwanensis_NC_010528.fna	3.42	0.32	5.21e-06	1.93e-06	4.88e-07	0.91	0.86	0.79	Betaproteobacteria	Facultative	HA	Mesophilic	NP	7.02e-06	3e-06	7.31e-07	0.96	0.94	0.83
Cupriavidus_taiwanensis_NC_010530.fna	2.5	0.32	5.3e-06	1.72e-06	3.86e-07	0.91	0.85	0.76	Betaproteobacteria	Facultative	HA	Mesophilic	NP	6.84e-06	2.53e-06	5.6e-07	0.95	0.93	0.8
Halobacterium_salinarum_R1_NC_010364.fna	2	0.32	5.19e-06	1.24e-06	4.9e-07	0.94	0.81	0.77	Archaea	Anaerobic	Specialized	Thermophilic	NP	6.37e-06	1.63e-06	5.86e-07	0.96	0.89	0.77
Halobacterium_sp_NC_002607.fna	2.01	0.32	5.14e-06	1.23e-06	4.9e-07	0.94	0.8	0.77	Archaea	Facultative	Specialized	Mesophilic	NP	6.29e-06	1.61e-06	5.84e-07	0.96	0.89	0.79
Halorhodospira_halophila_SL1_NC_008789.fna	2.68	0.32	2.14e-06	1.39e-06	4.13e-07	0.89	0.82	0.74	Gammaproteobacteria	Aerobic	Aquatic	Mesophilic	NP	2.95e-06	1.96e-06	5.07e-07	0.93	0.9	0.77
Leifsonia_xyli_xyli_CTCB0_NC_006087.fna	2.58	0.32	3.06e-06	8.56e-07	2.7e-07	0.93	0.77	0.67	Actinobacteria	Aerobic	HA	Mesophilic	P	4.06e-06	1.26e-06	3.48e-07	0.96	0.89	0.69
Methylobacterium_extorquens_PA1_NC_010172.fna	5.47	0.32	3.8e-06	1.39e-06	2.73e-07	0.93	0.8	0.74	Alphaproteobacteria	Aerobic	HA	Mesophilic	NP	4.91e-06	2e-06	4.04e-07	0.95	0.91	0.76
Mycobacterium_gilvum_PYR-GCK_NC_009338.fna	5.62	0.32	3.92e-06	1.47e-06	3.65e-07	0.94	0.84	0.67	Actinobacteria	Aerobic	Multiple	Mesophilic	P	4.66e-06	1.93e-06	4.42e-07	0.96	0.92	0.65
Mycobacterium_JLS_NC_009077.fna	6.05	0.32	4.08e-06	1.76e-06	4.28e-07	0.94	0.85	0.68	Actinobacteria	Aerobic	Multiple	Mesophilic	P	4.8e-06	2.22e-06	5.1e-07	0.96	0.92	0.67
Mycobacterium_KMS_NC_008705.fna	5.74	0.32	4.13e-06	1.78e-06	4.35e-07	0.94	0.85	0.68	Actinobacteria	Aerobic	Multiple	Mesophilic	P	4.85e-06	2.24e-06	5.18e-07	0.96	0.92	0.67
Mycobacterium_MCS_NC_008146.fna	5.71	0.32	4.14e-06	1.78e-06	4.36e-07	0.94	0.85	0.68	Actinobacteria	Aerobic	Multiple	Mesophilic	NP	4.86e-06	2.24e-06	5.18e-07	0.96	0.92	0.67
Mycobacterium_vanbaalenii_PYR-1_NC_008726.fna	6.49	0.32	3.57e-06	1.61e-06	3.69e-07	0.94	0.84	0.68	Actinobacteria	Aerobic	Multiple	Mesophilic	P	4.31e-06	2.1e-06	4.51e-07	0.96	0.92	0.67
Rhodobacter_sphaeroides_ATCC_17025_NC_009428.fna	3.22	0.32	3.52e-06	1.35e-06	4.14e-07	0.95	0.82	0.78	Alphaproteobacteria	Facultative	Multiple	Mesophilic	NP	4.63e-06	1.89e-06	5.38e-07	0.97	0.93	0.75
Rhodococcus_RHA1_NC_008268.fna	7.8	0.32	3.86e-06	1.16e-06	3.43e-07	0.95	0.85	0.64	Actinobacteria	Aerobic	Terrestial	Mesophilic	NP	4.48e-06	1.48e-06	4.22e-07	0.96	0.91	0.64
Sphingomonas_wittichii_RW1_NC_009511.fna	5.38	0.32	6.18e-06	2.11e-06	5.28e-07	0.95	0.87	0.81	Alphaproteobacteria	Aerobic	Aquatic	Mesophilic	NP	7.47e-06	2.84e-06	6.54e-07	0.96	0.94	0.8
Thermobifida_fusca_YX_NC_007333.fna	3.64	0.32	1.43e-06	7.78e-07	2.96e-07	0.88	0.78	0.69	Actinobacteria	Aerobic	Multiple	Thermophilic	P	2.25e-06	1.21e-06	4.05e-07	0.93	0.89	0.7
Acidothermus_cellulolyticus_11B_NC_008578.fna	2.44	0.33	3.51e-06	1.47e-06	3.25e-07	0.92	0.81	0.65	Actinobacteria	Aerobic	Aquatic	Thermophilic	NP	3.83e-06	1.64e-06	3.84e-07	0.94	0.88	0.68
Azorhizobium_caulinodans_ORS_571_NC_009937.fna	5.37	0.33	3.27e-06	1.35e-06	4.23e-07	0.92	0.82	0.78	Alphaproteobacteria	Aerobic	HA	Mesophilic	NP	4.24e-06	1.97e-06	5.73e-07	0.95	0.92	0.78
Burkholderia_383_NC_007511.fna	3.59	0.33	7.64e-06	1.63e-06	3.31e-07	0.95	0.85	0.76	Betaproteobacteria	Facultative	Multiple	Mesophilic	NP	9.19e-06	2.31e-06	4.84e-07	0.97	0.93	0.77
Burkholderia_ambifaria_MC40_6_NC_010551.fna	3.44	0.33	8.37e-06	1.59e-06	4.3e-07	0.95	0.84	0.78	Betaproteobacteria	Facultative	Multiple	Mesophilic	P	1.02e-05	2.39e-06	6.29e-07	0.97	0.93	0.79
Burkholderia_ambifaria_MC40_6_NC_010552.fna	2.77	0.33	7.98e-06	1.43e-06	3.33e-07	0.95	0.84	0.75	Betaproteobacteria	Facultative	Multiple	Mesophilic	P	9.56e-06	2.1e-06	4.87e-07	0.97	0.92	0.77
Burkholderia_cenocepacia_AU_1054_NC_008060.fna	3.29	0.33	8.34e-06	1.64e-06	4.2e-07	0.94	0.84	0.77	Betaproteobacteria	Facultative	Multiple	Mesophilic	P	1.01e-05	2.41e-06	6.01e-07	0.96	0.93	0.76
Burkholderia_cenocepacia_AU_1054_NC_008061.fna	2.79	0.33	8.18e-06	1.6e-06	3.42e-07	0.95	0.85	0.76	Betaproteobacteria	Facultative	Multiple	Mesophilic	P	9.79e-06	2.29e-06	5e-07	0.96	0.92	0.76
Burkholderia_cenocepacia_AU_1054_NC_008062.fna	1.2	0.33	8.23e-06	1.71e-06	3.67e-07	0.95	0.86	0.78	Betaproteobacteria	Facultative	Multiple	Mesophilic	P	9.84e-06	2.42e-06	5.28e-07	0.97	0.94	0.77
Burkholderia_cepacia_AMMD_NC_008390.fna	3.56	0.33	8.28e-06	1.57e-06	4.24e-07	0.94	0.83	0.77	Betaproteobacteria	Facultative	Multiple	Mesophilic	P	1.01e-05	2.35e-06	6.12e-07	0.96	0.93	0.78
Burkholderia_cepacia_AMMD_NC_008391.fna	2.65	0.33	8.29e-06	1.5e-06	3.47e-07	0.95	0.84	0.76	Betaproteobacteria	Facultative	Multiple	Mesophilic	P	9.92e-06	2.18e-06	5.03e-07	0.97	0.92	0.77
Burkholderia_multivorans_ATCC_17616_NC_010084.fna	3.45	0.33	9.74e-06	1.74e-06	4.3e-07	0.94	0.83	0.76	Betaproteobacteria	Aerobic	HA	Mesophilic	P	1.14e-05	2.53e-06	6.16e-07	0.96	0.93	0.78
Burkholderia_multivorans_ATCC_17616_NC_010086.fna	2.47	0.33	1.02e-05	1.74e-06	3.42e-07	0.95	0.83	0.74	Betaproteobacteria	Aerobic	HA	Mesophilic	P	1.16e-05	2.45e-06	4.95e-07	0.96	0.92	0.74
Burkholderia_thailandensis_E264_NC_007651.fna	3.81	0.33	1.03e-05	1.25e-06	4e-07	0.95	0.81	0.75	Betaproteobacteria	Aerobic	Terrestial	Mesophilic	P	1.18e-05	1.85e-06	5.72e-07	0.96	0.91	0.76
Burkholderia_vietnamiensis_G4_NC_009255.fna	2.41	0.33	8.47e-06	1.52e-06	3.4e-07	0.94	0.83	0.74	Betaproteobacteria	Facultative	Multiple	Mesophilic	P	9.92e-06	2.18e-06	5.03e-07	0.96	0.91	0.75
Caulobacter_crescentus_NC_002696.fna	4.02	0.33	3.96e-06	2.29e-06	3.89e-07	0.93	0.85	0.77	Alphaproteobacteria	Aerobic	Aquatic	Mesophilic	NP	5.14e-06	3.18e-06	5.15e-07	0.96	0.94	0.8
Caulobacter_K31_NC_010338.fna	5.48	0.33	3.84e-06	2.5e-06	4.06e-07	0.92	0.85	0.78	Alphaproteobacteria	Aerobic	Aquatic	Mesophilic	NP	5.26e-06	3.62e-06	5.63e-07	0.95	0.93	0.8
Deinococcus_geothermalis_DSM_11300_NC_008025.fna	2.47	0.33	1.58e-06	7.45e-07	2.74e-07	0.9	0.82	0.71	Deinococcus_Thermus	Aerobic	Aquatic	Mesophilic	NP	2.5e-06	1.15e-06	3.76e-07	0.94	0.9	0.8
Deinococcus_radiodurans_NC_001263.fna	2.65	0.33	2.17e-06	1.07e-06	5.27e-07	0.92	0.82	0.8	Deinococcus_Thermus	Aerobic	Terrestial	Mesophilic	NP	3.34e-06	1.7e-06	6.95e-07	0.94	0.91	0.82
Deinococcus_radiodurans_NC_001264.fna	0.41	0.33	2.26e-06	1.11e-06	5.32e-07	0.88	0.79	0.79	Deinococcus_Thermus	Aerobic	Terrestial	Mesophilic	NP	3.19e-06	1.59e-06	6.45e-07	0.93	0.9	0.81
Mycobacterium_smegmatis_MC2_155_NC_008596.fna	6.99	0.33	3.88e-06	1.44e-06	3.19e-07	0.94	0.86	0.69	Actinobacteria	Aerobic	HA	Mesophilic	P	4.64e-06	1.94e-06	4.06e-07	0.96	0.93	0.66
Paracoccus_denitrificans_PD1222_NC_008686.fna	2.85	0.33	3.99e-06	1.69e-06	3.86e-07	0.93	0.85	0.8	Alphaproteobacteria	Aerobic	Multiple	Mesophilic	NP	5.28e-06	2.47e-06	5.28e-07	0.96	0.92	0.79
Paracoccus_denitrificans_PD1222_NC_008687.fna	1.73	0.33	4.02e-06	1.67e-06	3.85e-07	0.94	0.85	0.8	Alphaproteobacteria	Aerobic	Multiple	Mesophilic	NP	5.26e-06	2.41e-06	5.19e-07	0.96	0.93	0.78
Pseudomonas_aeruginosa_NC_002516.fna	6.26	0.33	3.93e-06	2.33e-06	5.48e-07	0.91	0.88	0.78	Gammaproteobacteria	Aerobic	Multiple	Mesophilic	P	5.41e-06	3.25e-06	7.4e-07	0.95	0.94	0.76
Ralstonia_solanacearum_NC_003295.fna	3.72	0.33	4.44e-06	1.5e-06	3.69e-07	0.91	0.82	0.73	Betaproteobacteria	Facultative	Multiple	Mesophilic	P	5.93e-06	2.41e-06	5.5e-07	0.95	0.93	0.77
Ralstonia_solanacearum_NC_003296.fna	2.09	0.33	3.98e-06	1.32e-06	2.97e-07	0.9	0.8	0.71	Betaproteobacteria	Facultative	Multiple	Mesophilic	P	5.09e-06	1.97e-06	4.25e-07	0.93	0.9	0.71
Xanthobacter_autotrophicus_Py2_NC_009720.fna	5.31	0.33	3.09e-06	1.48e-06	4.69e-07	0.91	0.82	0.77	Alphaproteobacteria	Facultative	Multiple	Mesophilic	NP	4.19e-06	2.29e-06	6.69e-07	0.94	0.92	0.78
Acidovorax_JS42_NC_008782.fna	4.45	0.34	3.72e-06	1.09e-06	3.58e-07	0.9	0.81	0.74	Betaproteobacteria	Aerobic	Terrestial	Mesophilic	NP	5e-06	1.86e-06	5.3e-07	0.93	0.91	0.77
Bradyrhizobium_ORS278_NC_009445.fna	7.46	0.34	5.18e-06	1.5e-06	3.24e-07	0.95	0.81	0.76	Alphaproteobacteria	Aerobic	HA	Mesophilic	NP	6.54e-06	2.31e-06	4.89e-07	0.97	0.93	0.77
Burkholderia_383_NC_007510.fna	3.69	0.34	7.48e-06	1.57e-06	3.85e-07	0.94	0.84	0.76	Betaproteobacteria	Facultative	Multiple	Mesophilic	NP	9.18e-06	2.33e-06	5.63e-07	0.96	0.93	0.78
Burkholderia_ambifaria_MC40_6_NC_010557.fna	1.13	0.34	7.03e-06	1.25e-06	2.76e-07	0.94	0.83	0.71	Betaproteobacteria	Facultative	Multiple	Mesophilic	P	8.34e-06	1.77e-06	3.96e-07	0.96	0.91	0.74
Burkholderia_cepacia_AMMD_NC_008392.fna	1.28	0.34	7.3e-06	1.37e-06	3.14e-07	0.93	0.81	0.71	Betaproteobacteria	Facultative	Multiple	Mesophilic	P	8.59e-06	1.91e-06	4.32e-07	0.95	0.9	0.74
Burkholderia_multivorans_ATCC_17616_NC_010087.fna	0.92	0.34	7.62e-06	1.16e-06	2.66e-07	0.93	0.79	0.66	Betaproteobacteria	Aerobic	HA	Mesophilic	P	8.91e-06	1.67e-06	3.75e-07	0.95	0.89	0.68
Burkholderia_vietnamiensis_G4_NC_009254.fna	1.24	0.34	7.83e-06	1.25e-06	3.06e-07	0.94	0.8	0.68	Betaproteobacteria	Facultative	Multiple	Mesophilic	P	9.24e-06	1.79e-06	4.36e-07	0.95	0.9	0.72
Burkholderia_vietnamiensis_G4_NC_009256.fna	3.65	0.34	8.01e-06	1.45e-06	4.02e-07	0.92	0.78	0.73	Betaproteobacteria	Facultative	Multiple	Mesophilic	P	9.59e-06	2.16e-06	5.82e-07	0.94	0.89	0.74
Delftia_acidovorans_SPH-1_NC_010002.fna	6.77	0.34	4.38e-06	1.53e-06	4.79e-07	0.91	0.82	0.71	Betaproteobacteria	Aerobic	Multiple	Mesophilic	NP	5.8e-06	2.38e-06	6.98e-07	0.94	0.91	0.71
Dinoroseobacter_shibae_DFL_12_NC_009952.fna	3.79	0.34	2.23e-06	8.81e-07	2.53e-07	0.92	0.81	0.76	Alphaproteobacteria	Aerobic	Aquatic	Mesophilic	NP	3.12e-06	1.35e-06	3.52e-07	0.95	0.92	0.78
Gluconacetobacter_diazotrophicus_PAl_5_NC_010125.fna	3.94	0.34	3.25e-06	1.57e-06	2.5e-07	0.92	0.86	0.76	Alphaproteobacteria	Aerobic	HA	Mesophilic	NP	4.29e-06	2.12e-06	3.24e-07	0.94	0.91	0.77
Mycobacterium_bovis_NC_002945.fna	4.35	0.34	2.8e-06	1.61e-06	2.51e-07	0.91	0.83	0.66	Actinobacteria	Aerobic	HA	Mesophilic	P	3.34e-06	1.97e-06	3.02e-07	0.93	0.89	0.69
Mycobacterium_marinum_M_NC_010612.fna	6.64	0.34	2.66e-06	1.55e-06	2.59e-07	0.91	0.83	0.66	Actinobacteria	Aerobic	Multiple	Mesophilic	P	3.21e-06	1.91e-06	3.17e-07	0.93	0.89	0.68
Mycobacterium_tuberculosis_CDC1551_NC_000962.fna	4.4	0.34	2.8e-06	1.6e-06	2.49e-07	0.91	0.83	0.66	Actinobacteria	Aerobic	HA	Mesophilic	P	3.34e-06	1.97e-06	3.02e-07	0.93	0.89	0.69
Mycobacterium_tuberculosis_H37Rv_NC_002755.fna	4.41	0.34	2.8e-06	1.6e-06	2.49e-07	0.91	0.83	0.66	Actinobacteria	Aerobic	HA	Mesophilic	P	3.27e-06	1.91e-06	2.9e-07	0.93	0.89	0.69
Pseudomonas_aeruginosa_UCBPP-PA14_NC_008463.fna	6.54	0.34	3.8e-06	2.23e-06	5.29e-07	0.9	0.87	0.77	Gammaproteobacteria	Aerobic	Multiple	Mesophilic	P	5.25e-06	3.13e-06	7.17e-07	0.95	0.94	0.75
Ralstonia_eutropha_H16_NC_008313.fna	4.05	0.34	4.47e-06	1.66e-06	3.99e-07	0.91	0.84	0.76	Betaproteobacteria	Facultative	Specialized	Mesophilic	NP	6.13e-06	2.61e-06	6.09e-07	0.95	0.93	0.81
Rhodopseudomonas_palustris_HaA2_NC_007778.fna	5.33	0.34	6.27e-06	2.1e-06	4.44e-07	0.95	0.83	0.78	Alphaproteobacteria	Facultative	Multiple	Mesophilic	NP	7.71e-06	3.03e-06	6.16e-07	0.97	0.93	0.79
Salinibacter_ruber_DSM_13855_NC_007677.fna	3.55	0.34	1.6e-06	8.25e-07	3.29e-07	0.9	0.81	0.75	Bacteroidetes_Chlorobi	Aerobic	Specialized	Mesophilic	NP	2.42e-06	1.26e-06	4.38e-07	0.94	0.9	0.8
Sphingopyxis_alaskensis_RB2256_NC_008048.fna	3.35	0.34	5.93e-06	1.3e-06	3.5e-07	0.95	0.86	0.78	Alphaproteobacteria	Aerobic	Aquatic	Psychrophilic	NP	6.97e-06	1.71e-06	4.48e-07	0.96	0.92	0.79
Thiobacillus_denitrificans_ATCC_25259_NC_007404.fna	2.91	0.34	5.32e-06	1.25e-06	3.93e-07	0.93	0.81	0.77	Betaproteobacteria	Facultative	Multiple	Mesophilic	NP	6.33e-06	1.7e-06	5.05e-07	0.95	0.92	0.78
Arthrobacter_FB24_NC_008541.fna	4.7	0.35	1.93e-06	1.44e-06	2.58e-07	0.91	0.83	0.71	Actinobacteria	Aerobic	Terrestial	Mesophilic	NP	2.58e-06	1.85e-06	3.44e-07	0.93	0.89	0.75
Azoarcus_sp_EbN1_NC_006513.fna	4.3	0.35	4.56e-06	1.16e-06	3e-07	0.93	0.82	0.74	Betaproteobacteria	Facultative	Terrestial	Mesophilic	NP	5.43e-06	1.56e-06	3.9e-07	0.95	0.9	0.75
Bordetella_petrii_NC_010170.fna	5.29	0.35	4.03e-06	1.61e-06	3.75e-07	0.9	0.84	0.75	Betaproteobacteria	Aerobic	HA	Mesophilic	P	5.24e-06	2.33e-06	5.02e-07	0.93	0.91	0.79
Bradyrhizobium_BTAi1_NC_009485.fna	8.26	0.35	4.83e-06	1.43e-06	2.75e-07	0.94	0.8	0.73	Alphaproteobacteria	Aerobic	HA	Mesophilic	NP	5.95e-06	2.12e-06	4.06e-07	0.96	0.92	0.75
Burkholderia_383_NC_007509.fna	1.4	0.35	5.9e-06	1.25e-06	2.6e-07	0.94	0.83	0.73	Betaproteobacteria	Facultative	Multiple	Mesophilic	NP	7.1e-06	1.79e-06	3.77e-07	0.96	0.92	0.76
Chromobacterium_violaceum_NC_005085.fna	4.75	0.35	4.85e-06	2.37e-06	5.22e-07	0.9	0.84	0.79	Betaproteobacteria	Facultative	Aquatic	Mesophilic	P	6.42e-06	3.4e-06	7.2e-07	0.94	0.91	0.82
Magnetospirillum_magneticum_AMB_1_NC_007626.fna	4.97	0.35	2.91e-06	1.94e-06	5.24e-07	0.9	0.8	0.76	Alphaproteobacteria	Aerobic	Aquatic	Mesophilic	NP	4.19e-06	2.99e-06	6.93e-07	0.94	0.91	0.8
Mycobacterium_ulcerans_Agy99_NC_008611.fna	5.63	0.35	2.63e-06	1.49e-06	2.28e-07	0.93	0.85	0.68	Actinobacteria	Aerobic	HA	Mesophilic	P	3.19e-06	1.82e-06	2.74e-07	0.95	0.91	0.7
Novosphingobium_aromaticivorans_DSM_12444_NC_007794.fna	3.56	0.35	3.41e-06	1.1e-06	2.29e-07	0.93	0.84	0.73	Alphaproteobacteria	Aerobic	Multiple	Mesophilic	NP	4.11e-06	1.47e-06	3.04e-07	0.95	0.92	0.77
Opitutus_terrae_PB90_1_NC_010571.fna	5.96	0.35	4.3e-06	9.2e-07	2.57e-07	0.93	0.79	0.72	Chlamydiae_Verrucomicrobia	Anaerobic	Aquatic	Mesophilic	NP	5.09e-06	1.29e-06	3.34e-07	0.95	0.91	0.76
Pseudomonas_mendocina_ymp_NC_009439.fna	5.07	0.35	4.03e-06	1.96e-06	4.4e-07	0.91	0.86	0.76	Gammaproteobacteria	Aerobic	Multiple	Mesophilic	P	5.47e-06	2.92e-06	6.29e-07	0.95	0.93	0.79
Ralstonia_eutropha_JMP134_NC_007347.fna	3.81	0.35	3.97e-06	1.26e-06	2.51e-07	0.92	0.85	0.72	Betaproteobacteria	Facultative	Multiple	Mesophilic	NP	5.15e-06	1.92e-06	3.8e-07	0.95	0.93	0.79
Ralstonia_eutropha_JMP134_NC_007348.fna	2.73	0.35	3.86e-06	1.09e-06	1.98e-07	0.93	0.85	0.69	Betaproteobacteria	Facultative	Multiple	Mesophilic	NP	4.88e-06	1.6e-06	3e-07	0.95	0.92	0.75
Rhodopseudomonas_palustris_BisB18_NC_007925.fna	5.51	0.35	5.51e-06	1.94e-06	4.14e-07	0.95	0.83	0.76	Alphaproteobacteria	Facultative	Multiple	Mesophilic	NP	6.73e-06	2.76e-06	5.75e-07	0.96	0.92	0.79
Rhodopseudomonas_palustris_BisB5_NC_007958.fna	4.89	0.35	5.78e-06	1.74e-06	3.59e-07	0.95	0.82	0.76	Alphaproteobacteria	Facultative	Multiple	Mesophilic	NP	7.04e-06	2.51e-06	5.02e-07	0.97	0.93	0.79
Rhodopseudomonas_palustris_CGA009_NC_005296.fna	5.46	0.35	5.37e-06	2.02e-06	3.59e-07	0.95	0.83	0.76	Alphaproteobacteria	Facultative	Multiple	Mesophilic	NP	6.6e-06	2.85e-06	5.01e-07	0.97	0.93	0.8
Rhodospirillum_rubrum_ATCC_11170_NC_007643.fna	4.35	0.35	3.77e-06	2.14e-06	4.64e-07	0.94	0.88	0.75	Alphaproteobacteria	Facultative	Multiple	Mesophilic	NP	4.86e-06	2.89e-06	5.99e-07	0.96	0.93	0.8
Verminephrobacter_eiseniae_EF01-2_NC_008786.fna	5.57	0.35	4.09e-06	1.4e-06	4.49e-07	0.92	0.83	0.72	Betaproteobacteria	Aerobic	HA	Mesophilic	NP	4.87e-06	1.88e-06	5.74e-07	0.94	0.91	0.73
Xanthobacter_autotrophicus_Py2_NC_009717.fna	0.32	0.35	3.16e-06	9.66e-07	2.82e-07	0.94	0.83	0.76	Alphaproteobacteria	Facultative	Multiple	Mesophilic	NP	3.8e-06	1.32e-06	3.69e-07	0.96	0.91	0.76
Xanthomonas_campestris_8004_NC_007086.fna	5.15	0.35	4.48e-06	1.38e-06	2.73e-07	0.92	0.83	0.71	Gammaproteobacteria	Aerobic	HA	Mesophilic	P	5.59e-06	2.18e-06	4.41e-07	0.94	0.92	0.77
Xanthomonas_campestris_NC_003902.fna	5.08	0.35	4.56e-06	1.41e-06	2.77e-07	0.92	0.84	0.71	Gammaproteobacteria	Aerobic	HA	Mesophilic	P	5.68e-06	2.23e-06	4.48e-07	0.95	0.92	0.77
Xanthomonas_campestris_vesicatoria_85-10_NC_007508.fna	5.18	0.35	4.51e-06	1.43e-06	2.68e-07	0.93	0.85	0.7	Gammaproteobacteria	Aerobic	HA	Mesophilic	P	5.43e-06	2.09e-06	4.12e-07	0.95	0.92	0.76
Xanthomonas_citri_NC_003919.fna	5.18	0.35	4.53e-06	1.42e-06	2.66e-07	0.93	0.85	0.7	Gammaproteobacteria	Aerobic	HA	Mesophilic	P	5.45e-06	2.09e-06	4.05e-07	0.95	0.92	0.76
Bradyrhizobium_japonicum_NC_004463.fna	9.11	0.36	4.24e-06	1.14e-06	2.66e-07	0.94	0.8	0.73	Alphaproteobacteria	Aerobic	HA	Mesophilic	NP	5.23e-06	1.7e-06	3.84e-07	0.95	0.91	0.76
Chromohalobacter_salexigens_DSM_3043_NC_007963.fna	3.7	0.36	2.9e-06	1.27e-06	3.73e-07	0.91	0.83	0.76	Gammaproteobacteria	Aerobic	Aquatic	Mesophilic	NP	3.75e-06	1.83e-06	4.66e-07	0.95	0.91	0.78
Corynebacterium_urealyticum_DSM_7109_NC_010545.fna	2.37	0.36	1.43e-06	7.91e-07	2.7e-07	0.88	0.79	0.78	Actinobacteria	Facultative	Multiple	Mesophilic	P	2.18e-06	1.27e-06	3.71e-07	0.93	0.88	0.83
Methylococcus_capsulatus_Bath_NC_002977.fna	3.3	0.36	2.37e-06	1.31e-06	2.76e-07	0.92	0.83	0.72	Gammaproteobacteria	Aerobic	Multiple	Thermophilic	NP	3.03e-06	1.76e-06	3.39e-07	0.95	0.92	0.74
Mycobacterium_abscessus_ATCC_19977T_NC_010397.fna	5.07	0.36	2.09e-06	9.59e-07	1.86e-07	0.92	0.84	0.67	Actinobacteria	Aerobic	Multiple	Mesophilic	P	2.57e-06	1.29e-06	2.38e-07	0.94	0.9	0.7
Pseudomonas_entomophila_L48_NC_008027.fna	5.89	0.36	3.24e-06	1.9e-06	4.02e-07	0.91	0.87	0.77	Gammaproteobacteria	Aerobic	Multiple	Mesophilic	P	4.52e-06	2.75e-06	5.73e-07	0.95	0.93	0.79
Pseudomonas_stutzeri_A1501_NC_009434.fna	4.57	0.36	3.57e-06	1.69e-06	3.1e-07	0.92	0.86	0.73	Gammaproteobacteria	Aerobic	HA	Mesophilic	NP	4.6e-06	2.36e-06	4.31e-07	0.95	0.93	0.75
Ralstonia_metallidurans_CH34_NC_007973.fna	3.93	0.36	3.33e-06	1.15e-06	2.21e-07	0.92	0.84	0.71	Betaproteobacteria	Facultative	Specialized	Mesophilic	NP	4.42e-06	1.79e-06	3.07e-07	0.95	0.93	0.76
Ralstonia_metallidurans_CH34_NC_007974.fna	2.58	0.36	3.04e-06	9.77e-07	1.77e-07	0.92	0.84	0.66	Betaproteobacteria	Facultative	Specialized	Mesophilic	NP	3.9e-06	1.45e-06	2.41e-07	0.95	0.91	0.72
Silicibacter_pomeroyi_DSS-3_NC_003911.fna	4.11	0.36	3.17e-06	1.48e-06	3.47e-07	0.94	0.87	0.77	Alphaproteobacteria	Aerobic	Aquatic	Mesophilic	NP	4.36e-06	2.13e-06	4.71e-07	0.96	0.94	0.78
Xanthomonas_oryzae_KACC10331_NC_006834.fna	4.94	0.36	4.17e-06	1.23e-06	2.25e-07	0.93	0.84	0.69	Gammaproteobacteria	Aerobic	HA	Mesophilic	P	5.1e-06	1.87e-06	3.47e-07	0.95	0.92	0.74
Xanthomonas_oryzae_MAFF_311018_NC_007705.fna	4.94	0.36	4.18e-06	1.24e-06	2.26e-07	0.93	0.84	0.69	Gammaproteobacteria	Aerobic	HA	Mesophilic	P	5.12e-06	1.88e-06	3.49e-07	0.95	0.92	0.75
Burkholderia_phymatum_STM815_NC_010622.fna	3.48	0.37	5.92e-06	9.31e-07	2.4e-07	0.94	0.81	0.7	Betaproteobacteria	Aerobic	HA	Mesophilic	NP	7.18e-06	1.49e-06	3.66e-07	0.96	0.91	0.76
Burkholderia_xenovorans_LB400_NC_007951.fna	4.9	0.37	4.7e-06	9.16e-07	2.17e-07	0.93	0.81	0.68	Betaproteobacteria	Aerobic	Multiple	Mesophilic	P	5.73e-06	1.4e-06	3.18e-07	0.95	0.9	0.73
Burkholderia_xenovorans_LB400_NC_007952.fna	3.36	0.37	4.82e-06	8.7e-07	2e-07	0.94	0.82	0.69	Betaproteobacteria	Aerobic	Multiple	Mesophilic	P	5.78e-06	1.3e-06	2.9e-07	0.96	0.9	0.74
Corynebacterium_efficiens_YS-314_NC_004369.fna	3.15	0.37	2.33e-06	1.31e-06	3.71e-07	0.93	0.82	0.79	Actinobacteria	Facultative	Multiple	Mesophilic	NP	2.97e-06	1.77e-06	4.69e-07	0.95	0.89	0.81
Desulfovibrio_vulgaris_Hildenborough_NC_002937.fna	3.57	0.37	1.91e-06	1.09e-06	3.2e-07	0.91	0.87	0.71	Deltaproteobacteria	Anaerobic	Multiple	Mesophilic	NP	2.61e-06	1.6e-06	4.18e-07	0.94	0.92	0.77
Erythrobacter_litoralis_HTCC2594_NC_007722.fna	3.05	0.37	3.78e-06	1.03e-06	1.99e-07	0.95	0.85	0.75	Alphaproteobacteria	Aerobic	Aquatic	Mesophilic	NP	4.51e-06	1.43e-06	2.74e-07	0.96	0.92	0.79
Maricaulis_maris_MCS10_NC_008347.fna	3.37	0.37	2.92e-06	1.37e-06	2.19e-07	0.93	0.83	0.71	Alphaproteobacteria	Facultative	Aquatic	Mesophilic	NP	3.67e-06	1.79e-06	2.83e-07	0.95	0.91	0.76
Mesorhizobium_loti_NC_002678.fna	7.04	0.37	4.09e-06	1.72e-06	3.23e-07	0.94	0.84	0.72	Alphaproteobacteria	Aerobic	Multiple	Mesophilic	NP	5.06e-06	2.33e-06	4.37e-07	0.96	0.92	0.76
Natronomonas_pharaonis_NC_007426.fna	2.6	0.37	5.16e-06	2.03e-06	4.8e-07	0.95	0.87	0.82	Archaea	Aerobic	Aquatic	Mesophilic	NP	6.17e-06	2.38e-06	5.64e-07	0.96	0.91	0.85
Polaromonas_naphthalenivorans_CJ2_NC_008781.fna	4.41	0.37	4.19e-06	1.66e-06	4.05e-07	0.94	0.85	0.78	Betaproteobacteria	Aerobic	Aquatic	Mesophilic	NP	5.12e-06	2.23e-06	5.53e-07	0.96	0.92	0.8
Pseudomonas_fluorescens_Pf-5_NC_004129.fna	7.07	0.37	3e-06	1.74e-06	3.88e-07	0.91	0.86	0.77	Gammaproteobacteria	Aerobic	Multiple	Mesophilic	NP	4.26e-06	2.57e-06	5.37e-07	0.94	0.93	0.8
Sinorhizobium_meliloti_NC_003047.fna	3.65	0.37	3.86e-06	1.25e-06	2.6e-07	0.95	0.84	0.74	Alphaproteobacteria	Aerobic	Multiple	Mesophilic	NP	4.8e-06	1.73e-06	3.44e-07	0.97	0.92	0.8
Aeromonas_hydrophila_ATCC_7966_NC_008570.fna	4.74	0.38	2.67e-06	1.42e-06	4.86e-07	0.9	0.83	0.82	Gammaproteobacteria	Facultative	Multiple	Mesophilic	P	3.86e-06	2.23e-06	6.39e-07	0.94	0.91	0.85
Arthrobacter_aurescens_TC1_NC_008711.fna	4.6	0.38	1.49e-06	8.86e-07	1.63e-07	0.92	0.84	0.66	Actinobacteria	Aerobic	Terrestial	Mesophilic	NP	1.92e-06	1.2e-06	2.22e-07	0.94	0.89	0.71
Bordetella_avium_197N_NC_010645.fna	3.73	0.38	2.8e-06	9.17e-07	1.72e-07	0.92	0.81	0.68	Betaproteobacteria	Aerobic	HA	Mesophilic	P	3.46e-06	1.32e-06	2.37e-07	0.94	0.9	0.74
Burkholderia_phymatum_STM815_NC_010623.fna	2.7	0.38	5.39e-06	7.08e-07	1.8e-07	0.94	0.8	0.66	Betaproteobacteria	Aerobic	HA	Mesophilic	NP	6.51e-06	1.14e-06	2.79e-07	0.96	0.89	0.71
Burkholderia_phymatum_STM815_NC_010625.fna	1.9	0.38	4.54e-06	6.12e-07	1.42e-07	0.94	0.8	0.63	Betaproteobacteria	Aerobic	HA	Mesophilic	NP	5.43e-06	9.48e-07	2.19e-07	0.96	0.88	0.69
Burkholderia_xenovorans_LB400_NC_007953.fna	1.47	0.38	3.31e-06	6.21e-07	1.36e-07	0.93	0.82	0.67	Betaproteobacteria	Aerobic	Multiple	Mesophilic	P	3.95e-06	8.7e-07	1.85e-07	0.94	0.88	0.7
Gloeobacter_violaceus_NC_005125.fna	4.66	0.38	1.8e-06	1.04e-06	3.7e-07	0.94	0.87	0.8	Cyanobacteria	Aerobic	Terrestial	Mesophilic	NP	2.31e-06	1.42e-06	4.59e-07	0.95	0.93	0.82
Haloarcula_marismortui_ATCC_43049_NC_006396.fna	3.13	0.38	3.58e-06	1.1e-06	3.26e-07	0.94	0.85	0.79	Archaea	Aerobic	Aquatic	Mesophilic	NP	4.61e-06	1.39e-06	4e-07	0.96	0.9	0.83
Hyphomonas_neptunium_ATCC_15444_NC_008358.fna	3.71	0.38	2.74e-06	9.27e-07	2.15e-07	0.93	0.83	0.71	Alphaproteobacteria	Aerobic	Aquatic	Mesophilic	NP	3.33e-06	1.2e-06	2.81e-07	0.95	0.9	0.76
Jannaschia_CCS1_NC_007802.fna	4.32	0.38	2.14e-06	6.71e-07	1.04e-07	0.94	0.81	0.69	Alphaproteobacteria	Aerobic	Aquatic	Mesophilic	NP	2.72e-06	8.97e-07	1.49e-07	0.95	0.9	0.73
Methanoculleus_marisnigri_JR1_NC_009051.fna	2.48	0.38	2.79e-06	1.04e-06	5.3e-07	0.93	0.87	0.84	Archaea	Anaerobic	Aquatic	Mesophilic	NP	3.52e-06	1.32e-06	6.44e-07	0.95	0.91	0.85
Nitrobacter_hamburgensis_X14_NC_007964.fna	4.41	0.38	3.7e-06	8.99e-07	1.57e-07	0.94	0.8	0.67	Alphaproteobacteria	Aerobic	Terrestial	Mesophilic	NP	4.58e-06	1.33e-06	2.35e-07	0.95	0.9	0.72
Nitrobacter_winogradskyi_Nb_255_NC_007406.fna	3.4	0.38	3.97e-06	8.96e-07	1.63e-07	0.95	0.82	0.7	Alphaproteobacteria	Aerobic	Terrestial	Mesophilic	NP	4.79e-06	1.3e-06	2.33e-07	0.96	0.91	0.75
Parvibaculum_lavamentivorans_DS-1_NC_009719.fna	3.91	0.38	3.85e-06	9.58e-07	2.66e-07	0.93	0.82	0.74	Alphaproteobacteria	Aerobic	Multiple	Mesophilic	NP	4.61e-06	1.27e-06	3.32e-07	0.95	0.9	0.79
Polaromonas_JS666_NC_007948.fna	5.2	0.38	2.87e-06	1.06e-06	2.29e-07	0.93	0.83	0.74	Betaproteobacteria	Aerobic	Multiple	Mesophilic	NP	3.77e-06	1.58e-06	3.48e-07	0.95	0.91	0.79
Pseudomonas_putida_KT2440_NC_002947.fna	6.18	0.38	2.81e-06	1.46e-06	2.31e-07	0.91	0.87	0.72	Gammaproteobacteria	Aerobic	Multiple	Mesophilic	NP	3.89e-06	2.12e-06	3.43e-07	0.94	0.93	0.77
Rhizobium_etli_CIAT_652_NC_010994.fna	4.51	0.38	4.44e-06	1.75e-06	3.62e-07	0.95	0.86	0.76	Alphaproteobacteria	Aerobic	HA	Mesophilic	NP	5.37e-06	2.31e-06	4.78e-07	0.97	0.93	0.78
Sinorhizobium_medicae_WSM419_NC_009636.fna	3.78	0.38	3.41e-06	1.05e-06	2.01e-07	0.95	0.85	0.73	Alphaproteobacteria	Aerobic	Multiple	Mesophilic	NP	4.06e-06	1.38e-06	2.6e-07	0.96	0.91	0.78
Solibacter_usitatus_Ellin6076_NC_008536.fna	9.97	0.38	2.38e-06	7.33e-07	2.04e-07	0.91	0.82	0.71	Acidobacteria	Aerobic	Terrestial	Mesophilic	NP	2.9e-06	1.01e-06	2.53e-07	0.93	0.89	0.75
Candidatus_Desulforudis_audaxviator_MP104C_NC_010424.fna	2.35	0.39	1.73e-06	1.17e-06	2.49e-07	0.89	0.81	0.73	Firmicutes	Anaerobic	Specialized	Mesophilic	NP	2.38e-06	1.66e-06	3.41e-07	0.93	0.9	0.78
Corynebacterium_jeikeium_K411_NC_007164.fna	2.46	0.39	1.22e-06	6.66e-07	2.03e-07	0.86	0.79	0.72	Actinobacteria	Facultative	Multiple	Mesophilic	P	1.96e-06	1.15e-06	2.98e-07	0.92	0.89	0.79
Geobacter_sulfurreducens_NC_002939.fna	3.81	0.39	1.46e-06	8.67e-07	3.46e-07	0.88	0.8	0.78	Deltaproteobacteria	Anaerobic	Multiple	Mesophilic	NP	1.98e-06	1.25e-06	4.35e-07	0.92	0.89	0.82
Gluconobacter_oxydans_621H_NC_006677.fna	2.7	0.39	2.28e-06	1.05e-06	1.13e-07	0.93	0.85	0.7	Alphaproteobacteria	Aerobic	Multiple	Mesophilic	NP	2.75e-06	1.27e-06	1.42e-07	0.95	0.9	0.72
Mesorhizobium_BNC1_NC_008254.fna	4.41	0.39	2.66e-06	6.85e-07	1.61e-07	0.93	0.81	0.69	Alphaproteobacteria	Aerobic	Multiple	Mesophilic	NP	3.1e-06	9.09e-07	2.04e-07	0.95	0.88	0.74
Methanopyrus_kandleri_NC_003551.fna	1.69	0.39	2.59e-06	8.28e-07	2.02e-07	0.92	0.82	0.73	Archaea	Anaerobic	Specialized	Thermophilic	NP	3.28e-06	1.22e-06	2.61e-07	0.94	0.89	0.75
Pseudomonas_fluorescens_PfO-1_NC_007492.fna	6.44	0.39	2.87e-06	1.45e-06	2.7e-07	0.92	0.85	0.73	Gammaproteobacteria	Aerobic	Multiple	Mesophilic	NP	3.79e-06	2.03e-06	3.77e-07	0.95	0.92	0.77
Rhizobium_etli_CFN_42_NC_007761.fna	4.38	0.39	4.21e-06	1.61e-06	3.36e-07	0.95	0.86	0.76	Alphaproteobacteria	Aerobic	HA	Mesophilic	NP	5.08e-06	2.13e-06	4.45e-07	0.96	0.92	0.78
Rhizobium_leguminosarum_bv_viciae_3841_NC_008380.fna	5.06	0.39	4.13e-06	1.59e-06	3.26e-07	0.95	0.86	0.75	Alphaproteobacteria	Aerobic	HA	Mesophilic	NP	4.99e-06	2.12e-06	4.36e-07	0.96	0.92	0.78
Roseiflexus_castenholzii_DSM_13941_NC_009767.fna	5.72	0.39	3.78e-06	1.11e-06	6.6e-07	0.91	0.82	0.76	Chloroflexi	Facultative	Aquatic	Thermophilic	NP	4.79e-06	1.6e-06	8.29e-07	0.96	0.91	0.81
Bifidobacterium_longum_DJO10A_NC_010816.fna	2.38	0.4	2.2e-06	1.01e-06	1.71e-07	0.89	0.81	0.68	Actinobacteria	Anaerobic	HA	Mesophilic	NP	3.17e-06	1.71e-06	2.91e-07	0.94	0.92	0.75
Bifidobacterium_longum_NC_004307.fna	2.26	0.4	2.2e-06	1.01e-06	1.7e-07	0.89	0.81	0.69	Actinobacteria	Anaerobic	HA	Mesophilic	NP	3.12e-06	1.7e-06	2.85e-07	0.94	0.92	0.75
Cyanobacteria_bacterium_Yellowstone_A-Prime_NC_007775.fna	2.93	0.4	2.65e-06	9.55e-07	3.18e-07	0.95	0.88	0.78	Cyanobacteria	Facultative	Specialized	Thermophilic	NP	3.31e-06	1.46e-06	4.26e-07	0.96	0.93	0.83
Geobacter_metallireducens_GS_15_NC_007517.fna	4	0.4	1.61e-06	8.1e-07	4.22e-07	0.89	0.8	0.79	Deltaproteobacteria	Anaerobic	Aquatic	Mesophilic	NP	2.06e-06	1.15e-06	5.43e-07	0.91	0.88	0.82
Propionibacterium_acnes_KPA171202_NC_006085.fna	2.56	0.4	1.45e-06	6.83e-07	2.01e-07	0.9	0.77	0.69	Actinobacteria	Anaerobic	HA	Mesophilic	P	1.75e-06	8.99e-07	2.39e-07	0.93	0.86	0.74
Rhodoferax_ferrireducens_T118_NC_007908.fna	4.71	0.4	2.93e-06	9.61e-07	2.2e-07	0.94	0.82	0.71	Betaproteobacteria	Aerobic	Aquatic	Mesophilic	NP	3.6e-06	1.34e-06	3.02e-07	0.96	0.91	0.77
Roseiflexus_RS-1_NC_009523.fna	5.8	0.4	3.54e-06	1.29e-06	6.58e-07	0.93	0.86	0.79	Chloroflexi	Facultative	Aquatic	Thermophilic	NP	4.47e-06	1.7e-06	7.98e-07	0.95	0.92	0.82
Silicibacter_TM1040_NC_008044.fna	3.2	0.4	2.34e-06	6.57e-07	1.26e-07	0.94	0.83	0.69	Alphaproteobacteria	Aerobic	Multiple	Mesophilic	NP	2.89e-06	8.87e-07	1.85e-07	0.96	0.91	0.75
Syntrophobacter_fumaroxidans_MPOB_NC_008554.fna	4.99	0.4	1.92e-06	5.67e-07	1.78e-07	0.94	0.82	0.72	Deltaproteobacteria	Anaerobic	Aquatic	Mesophilic	NP	2.27e-06	8.76e-07	2.32e-07	0.96	0.91	0.76
Thermoproteus_neutrophilus_V24Sta_NC_010525.fna	1.77	0.4	2.27e-06	1.78e-06	8.74e-07	0.9	0.9	0.86	Archaea	Anaerobic	Specialized	Thermophilic	NP	2.83e-06	2.28e-06	9.57e-07	0.93	0.93	0.87
Aeromonas_salmonicida_A449_NC_009348.fna	4.7	0.41	2.2e-06	9.83e-07	3.08e-07	0.91	0.84	0.79	Gammaproteobacteria	Facultative	Aquatic	Mesophilic	P	3.1e-06	1.56e-06	4.15e-07	0.94	0.91	0.84
Agrobacterium_tumefaciens_C58_UWash_NC_003304.fna	2.84	0.41	3.48e-06	1.29e-06	2.78e-07	0.95	0.88	0.77	Alphaproteobacteria	Aerobic	Terrestial	Mesophilic	P	4.17e-06	1.71e-06	3.67e-07	0.96	0.93	0.8
Agrobacterium_tumefaciens_C58_UWash_NC_003305.fna	2.08	0.41	3.27e-06	1.19e-06	2.61e-07	0.95	0.87	0.76	Alphaproteobacteria	Aerobic	Terrestial	Mesophilic	P	3.79e-06	1.5e-06	3.29e-07	0.96	0.92	0.79
Bifidobacterium_adolescentis_ATCC_15703_NC_008618.fna	2.09	0.41	2.82e-06	9.73e-07	1.65e-07	0.91	0.82	0.66	Actinobacteria	Anaerobic	HA	Mesophilic	NP	3.66e-06	1.57e-06	2.64e-07	0.94	0.91	0.72
Dechloromonas_aromatica_RCB_NC_007298.fna	4.5	0.41	2.8e-06	1.41e-06	2.37e-07	0.93	0.85	0.72	Betaproteobacteria	Facultative	Multiple	Mesophilic	NP	3.44e-06	1.83e-06	2.89e-07	0.95	0.91	0.75
Granulobacter_bethesdensis_CGDNIH1_NC_008343.fna	2.71	0.41	2.53e-06	1.14e-06	1.64e-07	0.93	0.87	0.74	Alphaproteobacteria	Aerobic	Multiple	Mesophilic	P	3.01e-06	1.36e-06	2.05e-07	0.94	0.91	0.77
Pelobacter_propionicus_DSM_2379_NC_008609.fna	4.01	0.41	1.64e-06	9.34e-07	3.64e-07	0.88	0.82	0.77	Deltaproteobacteria	Anaerobic	Multiple	Mesophilic	NP	2.26e-06	1.36e-06	4.77e-07	0.92	0.89	0.8
Pseudomonas_syringae_pv_B728a_NC_007005.fna	6.09	0.41	2.51e-06	1.14e-06	1.83e-07	0.92	0.86	0.72	Gammaproteobacteria	Aerobic	Multiple	Mesophilic	P	3.31e-06	1.67e-06	2.75e-07	0.94	0.92	0.77
Roseobacter_denitrificans_OCh_114_NC_008209.fna	4.13	0.41	2.7e-06	7.22e-07	9.28e-08	0.95	0.86	0.68	Alphaproteobacteria	Aerobic	Multiple	Mesophilic	NP	3.2e-06	8.98e-07	1.48e-07	0.96	0.91	0.74
Synechococcus_CC9605_NC_007516.fna	2.51	0.41	2.51e-06	1.03e-06	2.18e-07	0.93	0.78	0.67	Cyanobacteria	Aerobic	Aquatic	Mesophilic	NP	3.09e-06	1.35e-06	2.74e-07	0.95	0.87	0.69
Synechococcus_sp_WH8102_NC_005070.fna	2.43	0.41	2.59e-06	1.2e-06	2.5e-07	0.92	0.77	0.66	Cyanobacteria	Aerobic	Aquatic	Mesophilic	NP	3.17e-06	1.51e-06	3.08e-07	0.94	0.85	0.67
Cyanobacteria_bacterium_Yellowstone_B-Prime_NC_007776.fna	3.05	0.42	2.66e-06	8.85e-07	2.57e-07	0.95	0.87	0.76	Cyanobacteria	Facultative	Specialized	Thermophilic	NP	3.28e-06	1.31e-06	3.48e-07	0.96	0.93	0.82
Desulfovibrio_desulfuricans_G20_NC_007519.fna	3.73	0.42	2.82e-06	1.44e-06	1.63e-07	0.91	0.88	0.69	Deltaproteobacteria	Anaerobic	Multiple	Mesophilic	NP	3.32e-06	1.72e-06	2.74e-07	0.93	0.91	0.79
Mycobacterium_leprae_NC_002677.fna	3.27	0.42	1.41e-06	8.22e-07	1.11e-07	0.9	0.84	0.62	Actinobacteria	Aerobic	HA	Mesophilic	P	2.11e-06	1.23e-06	1.62e-07	0.93	0.89	0.67
Pseudomonas_syringae_phaseolicola_1448A_NC_005773.fna	5.93	0.42	2.38e-06	1.03e-06	1.65e-07	0.92	0.86	0.72	Gammaproteobacteria	Aerobic	Multiple	Mesophilic	P	3.15e-06	1.53e-06	2.51e-07	0.95	0.92	0.78
Pseudomonas_syringae_tomato_DC3000_NC_004578.fna	6.4	0.42	2.46e-06	1.04e-06	1.71e-07	0.92	0.86	0.71	Gammaproteobacteria	Aerobic	Multiple	Mesophilic	P	3.23e-06	1.54e-06	2.62e-07	0.95	0.92	0.77
Thermofilum_pendens_Hrk_5_NC_008698.fna	1.78	0.42	2.13e-06	8.86e-07	3.33e-07	0.91	0.83	0.77	Archaea	Anaerobic	Specialized	Thermophilic	NP	2.54e-06	1.19e-06	3.65e-07	0.93	0.89	0.79
Beijerinckia_indica_ATCC_9039_NC_010581.fna	4.17	0.43	3.04e-06	6.79e-07	1.42e-07	0.95	0.84	0.67	Alphaproteobacteria	Aerobic	Multiple	Mesophilic	NP	3.56e-06	9.07e-07	1.98e-07	0.96	0.9	0.73
Brucella_abortus_9_941_NC_006932.fna	2.12	0.43	3.37e-06	8.79e-07	2e-07	0.95	0.87	0.73	Alphaproteobacteria	Facultative	HA	Mesophilic	P	4.03e-06	1.25e-06	2.97e-07	0.97	0.93	0.79
Brucella_abortus_9_941_NC_006933.fna	1.16	0.43	3.35e-06	8.83e-07	2.23e-07	0.95	0.88	0.75	Alphaproteobacteria	Facultative	HA	Mesophilic	P	3.87e-06	1.17e-06	3.03e-07	0.96	0.93	0.81
Brucella_canis_ATCC_23365_NC_010103.fna	2.11	0.43	3.39e-06	8.88e-07	2.01e-07	0.95	0.87	0.73	Alphaproteobacteria	Facultative	HA	Mesophilic	P	4.02e-06	1.25e-06	2.93e-07	0.96	0.93	0.79
Brucella_canis_ATCC_23365_NC_010104.fna	1.21	0.43	3.31e-06	8.66e-07	2.17e-07	0.95	0.87	0.75	Alphaproteobacteria	Facultative	HA	Mesophilic	P	3.87e-06	1.16e-06	2.96e-07	0.97	0.93	0.81
Brucella_melitensis_biovar_Abortus_NC_007618.fna	2.12	0.43	3.37e-06	8.8e-07	2e-07	0.95	0.87	0.72	Alphaproteobacteria	Facultative	HA	Mesophilic	P	4.03e-06	1.26e-06	2.97e-07	0.96	0.93	0.79
Brucella_melitensis_biovar_Abortus_NC_007624.fna	1.16	0.43	3.35e-06	8.83e-07	2.23e-07	0.95	0.88	0.75	Alphaproteobacteria	Facultative	HA	Mesophilic	P	3.9e-06	1.17e-06	3.02e-07	0.97	0.93	0.8
Brucella_melitensis_NC_003317.fna	2.12	0.43	3.36e-06	8.79e-07	1.99e-07	0.95	0.87	0.72	Alphaproteobacteria	Facultative	HA	Mesophilic	P	3.96e-06	1.24e-06	2.92e-07	0.96	0.93	0.78
Brucella_melitensis_NC_003318.fna	1.18	0.43	3.35e-06	8.77e-07	2.22e-07	0.95	0.88	0.75	Alphaproteobacteria	Facultative	HA	Mesophilic	P	3.87e-06	1.18e-06	3.03e-07	0.97	0.93	0.81
Brucella_ovis_NC_009504.fna	1.16	0.43	3.33e-06	8.76e-07	2.2e-07	0.95	0.88	0.75	Alphaproteobacteria	Facultative	HA	Mesophilic	P	3.9e-06	1.2e-06	3.06e-07	0.96	0.93	0.81
Brucella_ovis_NC_009505.fna	2.11	0.43	3.39e-06	8.84e-07	2e-07	0.95	0.87	0.73	Alphaproteobacteria	Facultative	HA	Mesophilic	P	4.06e-06	1.27e-06	2.98e-07	0.97	0.93	0.79
Brucella_suis_1330_NC_004310.fna	2.11	0.43	3.39e-06	8.89e-07	2.01e-07	0.95	0.87	0.73	Alphaproteobacteria	Facultative	HA	Mesophilic	P	4.02e-06	1.25e-06	2.94e-07	0.96	0.93	0.79
Brucella_suis_1330_NC_004311.fna	1.21	0.43	3.31e-06	8.68e-07	2.18e-07	0.95	0.87	0.75	Alphaproteobacteria	Facultative	HA	Mesophilic	P	3.83e-06	1.16e-06	2.99e-07	0.97	0.93	0.8
Chlorobium_tepidum_TLS_NC_002932.fna	2.15	0.43	2.67e-06	9.81e-07	2.67e-07	0.94	0.86	0.79	Bacteroidetes_Chlorobi	Anaerobic	Aquatic	Mesophilic	NP	3.21e-06	1.29e-06	3.44e-07	0.96	0.93	0.81
Chloroflexus_aurantiacus_J_10_fl_NC_010175.fna	5.26	0.43	1.78e-06	1.04e-06	2.24e-07	0.9	0.86	0.75	Chloroflexi	Anaerobic	Specialized	Thermophilic	NP	2.52e-06	1.55e-06	2.83e-07	0.95	0.92	0.79
Enterobacter_sakazakii_ATCC_BAA-894_NC_009778.fna	4.37	0.43	3.46e-06	1.36e-06	2.69e-07	0.93	0.89	0.79	Gammaproteobacteria	Anaerobic	HA	Mesophilic	P	4.37e-06	1.76e-06	3.88e-07	0.95	0.93	0.83
Haloarcula_marismortui_ATCC_43049_NC_006397.fna	0.29	0.43	1.9e-06	5.92e-07	1.85e-07	0.92	0.85	0.75	Archaea	Aerobic	Aquatic	Mesophilic	NP	2.8e-06	7.9e-07	2.53e-07	0.95	0.89	0.8
Heliobacterium_modesticaldum_Ice1_NC_010337.fna	3.08	0.43	2.02e-06	1.03e-06	3.58e-07	0.9	0.81	0.74	Firmicutes	Anaerobic	Multiple	Thermophilic	NP	2.48e-06	1.35e-06	4.33e-07	0.92	0.89	0.79
Ignicoccus_hospitalis_KIN4_I_NC_009776.fna	1.3	0.43	2.93e-06	1.5e-06	4.79e-07	0.94	0.91	0.86	Archaea	Anaerobic	Aquatic	Thermophilic	NP	3.31e-06	1.97e-06	5.74e-07	0.96	0.94	0.87
Marinobacter_aquaeolei_VT8_NC_008740.fna	4.33	0.43	1.91e-06	1.18e-06	1.79e-07	0.91	0.87	0.73	Gammaproteobacteria	Facultative	Aquatic	Mesophilic	NP	2.49e-06	1.5e-06	2.34e-07	0.94	0.92	0.77
Pelodictyon_luteolum_DSM_273_NC_007512.fna	2.36	0.43	1.97e-06	1.06e-06	2.73e-07	0.91	0.87	0.77	Bacteroidetes_Chlorobi	Anaerobic	Multiple	Mesophilic	NP	2.35e-06	1.29e-06	3.35e-07	0.93	0.91	0.8
Pyrobaculum_calidifontis_JCM_11548_NC_009073.fna	2.01	0.43	2.01e-06	1.6e-06	5.63e-07	0.9	0.9	0.83	Archaea	Facultative	Aquatic	Thermophilic	NP	2.42e-06	1.96e-06	6.28e-07	0.92	0.92	0.84
Aeropyrum_pernix_NC_000854.fna	1.67	0.44	2.66e-06	9.68e-07	4.38e-07	0.92	0.86	0.81	Archaea	Aerobic	Specialized	Mesophilic	NP	3.15e-06	1.31e-06	4.58e-07	0.94	0.9	0.82
Candidatus_Desulfococcus_oleovorans_Hxd3_NC_009943.fna	3.94	0.44	3.3e-06	1.88e-06	2.7e-07	0.94	0.88	0.78	Deltaproteobacteria	Aerobic	Aquatic	Mesophilic	NP	3.96e-06	2.42e-06	4.11e-07	0.95	0.92	0.83
Methylobacillus_flagellatus_KT_NC_007947.fna	2.97	0.44	2.41e-06	7.22e-07	2.1e-07	0.92	0.84	0.72	Betaproteobacteria	Aerobic	Specialized	Mesophilic	NP	2.84e-06	1.03e-06	2.72e-07	0.95	0.91	0.78
Moorella_thermoacetica_ATCC_39073_NC_007644.fna	2.63	0.44	3.25e-06	1.96e-06	5.1e-07	0.92	0.88	0.84	Firmicutes	Anaerobic	Aquatic	Thermophilic	NP	3.8e-06	2.47e-06	6.23e-07	0.95	0.92	0.88
Ochrobactrum_anthropi_ATCC_49188_NC_009667.fna	2.89	0.44	2.89e-06	8.32e-07	1.52e-07	0.94	0.86	0.69	Alphaproteobacteria	Aerobic	Multiple	Mesophilic	P	3.51e-06	1.2e-06	2.18e-07	0.96	0.92	0.76
Ochrobactrum_anthropi_ATCC_49188_NC_009668.fna	1.9	0.44	2.69e-06	7.62e-07	1.53e-07	0.94	0.86	0.71	Alphaproteobacteria	Aerobic	Multiple	Mesophilic	P	3.2e-06	1.05e-06	2.08e-07	0.95	0.91	0.77
Renibacterium_salmoninarum_ATCC_33209_NC_010168.fna	3.16	0.44	1.88e-06	7.98e-07	9.18e-08	0.94	0.87	0.66	Actinobacteria	Facultative	HA	Mesophilic	P	2.25e-06	1.01e-06	1.16e-07	0.95	0.91	0.72
Alcanivorax_borkumensis_SK2_NC_008260.fna	3.12	0.45	1.56e-06	6.17e-07	1.39e-07	0.89	0.81	0.68	Gammaproteobacteria	Aerobic	Aquatic	Mesophilic	NP	2.08e-06	9.04e-07	1.85e-07	0.94	0.89	0.75
Candidatus_Methanoregula_boonei_6A8_NC_009712.fna	2.54	0.45	2.32e-06	1.39e-06	3.18e-07	0.93	0.91	0.79	Archaea	Anaerobic	Terrestial	Mesophilic	NP	2.41e-06	1.47e-06	3.72e-07	0.93	0.92	0.81
Geobacter_lovleyi_SZ_NC_010814.fna	3.92	0.45	2.58e-06	1.52e-06	2.21e-07	0.91	0.89	0.76	Deltaproteobacteria	Anaerobic	Multiple	Mesophilic	NP	3.17e-06	1.81e-06	2.93e-07	0.94	0.92	0.79
Pelobacter_carbinolicus_NC_007498.fna	3.67	0.45	1.95e-06	8.92e-07	1.56e-07	0.92	0.85	0.69	Deltaproteobacteria	Anaerobic	Aquatic	Mesophilic	NP	2.29e-06	1.16e-06	2.13e-07	0.94	0.91	0.76
Pirellula_sp_NC_005027.fna	7.15	0.45	3.59e-06	9.2e-07	2.09e-07	0.96	0.83	0.6	Planctomycetes	Aerobic	Aquatic	Mesophilic	NP	3.84e-06	1.06e-06	2.31e-07	0.97	0.9	0.63
Pyrobaculum_arsenaticum_DSM_13514_NC_009376.fna	2.12	0.45	1.46e-06	1.1e-06	5.28e-07	0.89	0.88	0.83	Archaea	Facultative	Aquatic	Thermophilic	NP	1.77e-06	1.4e-06	5.83e-07	0.91	0.9	0.84
Serratia_proteamaculans_568_NC_009832.fna	5.45	0.45	2.51e-06	1.37e-06	2.39e-07	0.92	0.89	0.77	Gammaproteobacteria	Aerobic	Multiple	Mesophilic	P	3.28e-06	1.83e-06	3.26e-07	0.95	0.93	0.82
Sodalis_glossinidius_morsitans_NC_007712.fna	4.17	0.45	2.32e-06	9.78e-07	2.61e-07	0.93	0.87	0.75	Gammaproteobacteria	Aerobic	HA	Mesophilic	NP	3.09e-06	1.41e-06	3.39e-07	0.95	0.92	0.79
Synechococcus_elongatus_PCC_6301_NC_006576.fna	2.7	0.45	2.47e-06	1.19e-06	2.6e-07	0.95	0.89	0.72	Cyanobacteria	Aerobic	Aquatic	Mesophilic	NP	2.89e-06	1.5e-06	2.92e-07	0.96	0.93	0.77
Synechococcus_elongatus_PCC_7942_NC_007604.fna	2.7	0.45	2.48e-06	1.19e-06	2.62e-07	0.95	0.89	0.72	Cyanobacteria	Aerobic	Aquatic	Mesophilic	NP	2.91e-06	1.51e-06	2.94e-07	0.96	0.93	0.78
Uncultured_methagenomic_archaeon_NC_009464.fna	3.18	0.45	1.33e-06	9.79e-07	3e-07	0.88	0.87	0.82	Archaea	Aerobic	Specialized	Thermophilic	NP	1.86e-06	1.34e-06	3.75e-07	0.91	0.9	0.84
Citrobacter_koseri_ATCC_BAA-895_NC_009792.fna	4.72	0.46	2.58e-06	1.25e-06	2.88e-07	0.92	0.9	0.79	Gammaproteobacteria	Aerobic	Multiple	Mesophilic	P	3.32e-06	1.6e-06	3.67e-07	0.95	0.93	0.82
Corynebacterium_glutamicum_ATCC_13032_Bielefeld_NC_006958.fna	3.28	0.46	1.46e-06	5.16e-07	1.57e-07	0.9	0.78	0.69	Actinobacteria	Facultative	Multiple	Mesophilic	NP	1.9e-06	8.06e-07	2.17e-07	0.93	0.86	0.74
Corynebacterium_glutamicum_ATCC_13032_Kitasato_NC_003450.fna	3.31	0.46	1.45e-06	5.14e-07	1.57e-07	0.9	0.78	0.68	Actinobacteria	Facultative	Multiple	Mesophilic	NP	1.92e-06	8.14e-07	2.19e-07	0.92	0.86	0.75
Erwinia_tasmaniensis_NC_010694.fna	3.88	0.46	2.44e-06	1.36e-06	2.21e-07	0.93	0.9	0.78	Gammaproteobacteria	Facultative	HA	Mesophilic	NP	3.13e-06	1.7e-06	2.91e-07	0.95	0.93	0.81
Geobacter_uraniumreducens_Rf4_NC_009483.fna	5.14	0.46	1.59e-06	7.55e-07	2.96e-07	0.9	0.83	0.79	Deltaproteobacteria	Aerobic	Multiple	Mesophilic	NP	1.88e-06	9.77e-07	3.64e-07	0.91	0.88	0.82
Hahella_chejuensis_KCTC_2396_NC_007645.fna	7.22	0.46	1.91e-06	9.01e-07	3.33e-07	0.9	0.83	0.74	Gammaproteobacteria	Facultative	Aquatic	Mesophilic	NP	2.44e-06	1.24e-06	4.09e-07	0.93	0.89	0.78
Herminiimonas_arsenicoxydans_NC_009138.fna	3.42	0.46	3.36e-06	9.45e-07	2.11e-07	0.94	0.86	0.69	Betaproteobacteria	Anaerobic	Aquatic	Mesophilic	NP	4.03e-06	1.33e-06	2.94e-07	0.95	0.91	0.74
Hyperthermus_butylicus_NC_008818.fna	1.67	0.46	1.82e-06	6.79e-07	2.93e-07	0.92	0.84	0.79	Archaea	Anaerobic	Aquatic	Thermophilic	NP	2.33e-06	9.9e-07	3.31e-07	0.94	0.89	0.8
Janthinobacterium_Marseille_NC_009659.fna	4.11	0.46	2.79e-06	1.02e-06	1.92e-07	0.92	0.87	0.69	Betaproteobacteria	Aerobic	Aquatic	Mesophilic	NP	3.44e-06	1.42e-06	2.62e-07	0.94	0.91	0.75
Methanosaeta_thermophila_PT_NC_008553.fna	1.88	0.46	2.83e-06	6.83e-07	1.15e-07	0.95	0.86	0.73	Archaea	Anaerobic	Specialized	Thermophilic	NP	3.55e-06	9.45e-07	1.58e-07	0.96	0.91	0.8
Nitrosospira_multiformis_ATCC_25196_NC_007614.fna	3.18	0.46	1.7e-06	5.27e-07	1.58e-07	0.93	0.86	0.74	Betaproteobacteria	Aerobic	Terrestial	Mesophilic	NP	1.98e-06	6.73e-07	1.91e-07	0.94	0.9	0.78
Shewanella_amazonensis_SB2B_NC_008700.fna	4.31	0.46	2.06e-06	8.75e-07	1.92e-07	0.92	0.87	0.76	Gammaproteobacteria	Facultative	Aquatic	Mesophilic	NP	2.62e-06	1.2e-06	2.9e-07	0.94	0.91	0.83
Shewanella_loihica_PV-4_NC_009092.fna	4.6	0.46	1.68e-06	1.03e-06	2.62e-07	0.88	0.86	0.74	Gammaproteobacteria	Facultative	Multiple	Mesophilic	NP	2.34e-06	1.53e-06	3.8e-07	0.92	0.91	0.81
Synechococcus_CC9902_NC_007513.fna	2.23	0.46	2.08e-06	6.59e-07	1.52e-07	0.93	0.78	0.66	Cyanobacteria	Aerobic	Aquatic	Mesophilic	NP	2.37e-06	8.38e-07	1.78e-07	0.95	0.86	0.69
Thermosynechococcus_elongatus_NC_004113.fna	2.59	0.46	1.96e-06	5.79e-07	3.13e-07	0.94	0.83	0.79	Cyanobacteria	Anaerobic	Specialized	Thermophilic	NP	2.49e-06	9.53e-07	4.05e-07	0.96	0.91	0.84
Corynebacterium_diphtheriae_NC_002935.fna	2.49	0.47	1.06e-06	4.15e-07	1.67e-07	0.85	0.75	0.69	Actinobacteria	Facultative	Multiple	Mesophilic	NP	1.37e-06	6.18e-07	2.01e-07	0.89	0.84	0.73
Enterobacter_638_NC_009436.fna	4.52	0.47	2.3e-06	9.61e-07	1.77e-07	0.92	0.88	0.73	Gammaproteobacteria	Anaerobic	HA	Mesophilic	P	3.12e-06	1.35e-06	2.48e-07	0.95	0.92	0.78
Neisseria_gonorrhoeae_FA_1090_NC_002946.fna	2.15	0.47	4.45e-06	1.29e-06	5.81e-07	0.95	0.88	0.79	Betaproteobacteria	Aerobic	HA	Mesophilic	P	4.96e-06	1.59e-06	6.84e-07	0.96	0.92	0.83
Pelotomaculum_thermopropionicum_SI_NC_009454.fna	3.03	0.47	3.34e-06	1.44e-06	2.65e-07	0.92	0.85	0.76	Firmicutes	Anaerobic	Specialized	Thermophilic	NP	3.45e-06	1.7e-06	3.26e-07	0.95	0.89	0.8
Prosthecochloris_vibrioformis_DSM_265_NC_009337.fna	1.97	0.47	2.22e-06	9.05e-07	2.65e-07	0.92	0.87	0.81	Bacteroidetes_Chlorobi	Facultative	Aquatic	Mesophilic	NP	2.47e-06	1.05e-06	3.06e-07	0.93	0.91	0.84
Treponema_pallidum_NC_000919.fna	1.14	0.47	1.94e-06	1.02e-06	1.34e-07	0.93	0.89	0.68	Spirochaetes	Anaerobic	HA	Mesophilic	P	2.14e-06	1.1e-06	1.56e-07	0.94	0.92	0.73
Xylella_fastidiosa_NC_002488.fna	2.68	0.47	1.49e-06	4.39e-07	1.57e-07	0.85	0.69	0.6	Gammaproteobacteria	Aerobic	HA	Mesophilic	P	1.84e-06	6.34e-07	1.73e-07	0.9	0.81	0.65
Cellvibrio_japonicus_Ueda107_NC_010995.fna	4.58	0.48	2.23e-06	9.43e-07	2.03e-07	0.91	0.85	0.75	Gammaproteobacteria	Aerobic	Terrestial	Mesophilic	NP	2.68e-06	1.23e-06	2.42e-07	0.93	0.9	0.78
Geobacillus_kaustophilus_HTA426_NC_006510.fna	3.54	0.48	3.9e-06	1.03e-06	3.53e-07	0.94	0.81	0.74	Firmicutes	Aerobic	Aquatic	Thermophilic	NP	4.71e-06	1.45e-06	4.02e-07	0.96	0.9	0.79
Neisseria_meningitidis_MC58_NC_003112.fna	2.27	0.48	3.99e-06	1.16e-06	5.42e-07	0.94	0.86	0.78	Betaproteobacteria	Aerobic	HA	Mesophilic	P	4.54e-06	1.51e-06	6.53e-07	0.96	0.91	0.83
Neisseria_meningitidis_Z2491_NC_003116.fna	2.18	0.48	4.05e-06	1.17e-06	5.5e-07	0.95	0.87	0.78	Betaproteobacteria	Aerobic	HA	Mesophilic	P	4.64e-06	1.53e-06	6.57e-07	0.96	0.92	0.83
Salmonella_enterica_Choleraesuis_NC_006905.fna	4.76	0.48	2.47e-06	1.11e-06	2.75e-07	0.92	0.89	0.79	Gammaproteobacteria	Facultative	HA	Mesophilic	P	3.2e-06	1.48e-06	3.48e-07	0.95	0.93	0.81
Salmonella_enterica_Paratypi_ATCC_9150_NC_006511.fna	4.59	0.48	2.51e-06	1.12e-06	2.77e-07	0.92	0.9	0.79	Gammaproteobacteria	Facultative	HA	Mesophilic	P	3.26e-06	1.51e-06	3.55e-07	0.95	0.93	0.82
Salmonella_enterica_serovar_Paratyphi_B_SPB7_NC_010102.fna	4.86	0.48	2.47e-06	1.12e-06	2.74e-07	0.92	0.9	0.79	Gammaproteobacteria	Facultative	HA	Mesophilic	P	3.16e-06	1.46e-06	3.46e-07	0.94	0.92	0.82
Salmonella_typhi_NC_003198.fna	4.81	0.48	2.42e-06	1.11e-06	2.68e-07	0.92	0.89	0.78	Gammaproteobacteria	Facultative	HA	Mesophilic	P	3.14e-06	1.47e-06	3.41e-07	0.94	0.92	0.81
Salmonella_typhi_Ty2_NC_004631.fna	4.79	0.48	2.43e-06	1.11e-06	2.68e-07	0.92	0.89	0.79	Gammaproteobacteria	Facultative	HA	Mesophilic	P	3.16e-06	1.48e-06	3.44e-07	0.94	0.92	0.81
Salmonella_typhimurium_LT2_NC_003197.fna	4.86	0.48	2.51e-06	1.13e-06	2.8e-07	0.92	0.9	0.79	Gammaproteobacteria	Facultative	HA	Mesophilic	P	3.24e-06	1.51e-06	3.58e-07	0.95	0.93	0.82
Synechococcus_CC9311_NC_008319.fna	2.61	0.48	2.11e-06	5.03e-07	9.79e-08	0.93	0.76	0.61	Cyanobacteria	Aerobic	Aquatic	Mesophilic	NP	2.41e-06	6.81e-07	1.16e-07	0.95	0.85	0.65
Thermococcus_kodakaraensis_KOD1_NC_006624.fna	2.09	0.48	2.18e-06	7.9e-07	2.61e-07	0.93	0.85	0.79	Archaea	Anaerobic	Specialized	Thermophilic	NP	2.45e-06	1.07e-06	3.32e-07	0.94	0.91	0.84
Xylella_fastidiosa_M12_NC_010513.fna	2.48	0.48	1.5e-06	4.47e-07	1.58e-07	0.85	0.7	0.61	Gammaproteobacteria	Aerobic	HA	Mesophilic	P	1.89e-06	6.57e-07	1.6e-07	0.91	0.84	0.68
Xylella_fastidiosa_M23_NC_010577.fna	2.54	0.48	1.5e-06	4.49e-07	1.64e-07	0.84	0.69	0.6	Gammaproteobacteria	Aerobic	HA	Mesophilic	P	1.86e-06	6.57e-07	1.72e-07	0.9	0.82	0.67
Xylella_fastidiosa_Temecula1_NC_004556.fna	2.52	0.48	1.5e-06	4.48e-07	1.63e-07	0.84	0.69	0.6	Gammaproteobacteria	Aerobic	HA	Mesophilic	P	1.86e-06	6.59e-07	1.66e-07	0.9	0.82	0.67
Bdellovibrio_bacteriovorus_NC_005363.fna	3.78	0.49	2.63e-06	8.1e-07	1.21e-07	0.93	0.84	0.66	Deltaproteobacteria	Aerobic	Multiple	Mesophilic	P	3.3e-06	1.12e-06	2.09e-07	0.96	0.91	0.74
Erwinia_carotovora_atroseptica_SCRI1043_NC_004547.fna	5.06	0.49	1.84e-06	8.71e-07	1.98e-07	0.9	0.86	0.74	Gammaproteobacteria	Facultative	Multiple	Mesophilic	P	2.47e-06	1.22e-06	2.45e-07	0.93	0.91	0.77
Escherichia_coli_536_NC_008253.fna	4.94	0.49	2.09e-06	1.04e-06	2.63e-07	0.91	0.89	0.79	Gammaproteobacteria	Facultative	Multiple	Mesophilic	P	2.78e-06	1.4e-06	3.32e-07	0.94	0.92	0.82
Escherichia_coli_APEC_O1_NC_008563.fna	5.08	0.49	2.11e-06	1.04e-06	2.62e-07	0.91	0.89	0.79	Gammaproteobacteria	Facultative	Multiple	Mesophilic	P	2.79e-06	1.4e-06	3.27e-07	0.94	0.92	0.82
Escherichia_coli_C_ATCC_8739_NC_010468.fna	4.75	0.49	2.17e-06	1.05e-06	2.69e-07	0.92	0.89	0.8	Gammaproteobacteria	Facultative	Multiple	Mesophilic	P	2.94e-06	1.47e-06	3.47e-07	0.95	0.93	0.83
Escherichia_coli_E24377A_NC_009801.fna	4.98	0.49	2.11e-06	1.04e-06	2.61e-07	0.91	0.89	0.79	Gammaproteobacteria	Facultative	Multiple	Mesophilic	P	2.87e-06	1.44e-06	3.36e-07	0.94	0.92	0.83
Escherichia_coli_HS_NC_009800.fna	4.64	0.49	2.15e-06	1.04e-06	2.66e-07	0.92	0.89	0.8	Gammaproteobacteria	Facultative	Multiple	Mesophilic	NP	2.92e-06	1.45e-06	3.43e-07	0.95	0.93	0.83
Escherichia_coli_K_12_substr__DH10B_NC_010473.fna	4.69	0.49	2.14e-06	1.03e-06	2.65e-07	0.92	0.9	0.8	Gammaproteobacteria	Facultative	Multiple	Mesophilic	NP	2.93e-06	1.46e-06	3.44e-07	0.95	0.93	0.83
Escherichia_coli_K-12_NC_000913.fna	4.64	0.49	2.15e-06	1.03e-06	2.67e-07	0.92	0.89	0.8	Gammaproteobacteria	Facultative	Multiple	Mesophilic	NP	2.9e-06	1.45e-06	3.44e-07	0.95	0.93	0.83
Escherichia_coli_O157H7_EDL933_NC_002655.fna	5.53	0.49	2.09e-06	1.05e-06	2.57e-07	0.9	0.88	0.78	Gammaproteobacteria	Facultative	Multiple	Mesophilic	P	2.73e-06	1.38e-06	3.21e-07	0.93	0.91	0.81
Escherichia_coli_O157H7_NC_002695.fna	5.5	0.49	2.07e-06	1.04e-06	2.57e-07	0.9	0.88	0.78	Gammaproteobacteria	Facultative	Multiple	Mesophilic	P	2.75e-06	1.39e-06	3.24e-07	0.93	0.91	0.81
Escherichia_coli_UTI89_NC_007946.fna	5.07	0.49	2.1e-06	1.03e-06	2.63e-07	0.91	0.88	0.79	Gammaproteobacteria	Facultative	Multiple	Mesophilic	P	2.73e-06	1.37e-06	3.21e-07	0.94	0.92	0.82
Herpetosiphon_aurantiacus_ATCC_23779_NC_009972.fna	6.35	0.49	3.94e-06	1.62e-06	1.4e-07	0.94	0.89	0.65	Chloroflexi	Aerobic	Multiple	Mesophilic	NP	4.88e-06	2.15e-06	1.95e-07	0.96	0.93	0.74
Lactobacillus_fermentum_IFO_3956_NC_010610.fna	2.1	0.49	1.94e-06	9.59e-07	2.43e-07	0.88	0.85	0.73	Firmicutes	Facultative	Multiple	Mesophilic	NP	2.65e-06	1.56e-06	3.55e-07	0.93	0.92	0.81
Nitrosomonas_europaea_NC_004757.fna	2.81	0.49	2.25e-06	1.14e-06	1.78e-07	0.93	0.91	0.74	Betaproteobacteria	Aerobic	Multiple	Mesophilic	NP	2.69e-06	1.4e-06	2.24e-07	0.94	0.93	0.78
Prochlorococcus_marinus_MIT_9313_NC_005071.fna	2.41	0.49	2.2e-06	5.16e-07	1.02e-07	0.93	0.78	0.62	Cyanobacteria	Aerobic	Aquatic	Mesophilic	NP	2.52e-06	7.09e-07	1.2e-07	0.95	0.86	0.67
Pyrobaculum_aerophilum_NC_003364.fna	2.22	0.49	2.07e-06	1.32e-06	3.99e-07	0.93	0.91	0.82	Archaea	Facultative	Aquatic	Thermophilic	NP	2.24e-06	1.53e-06	4.39e-07	0.94	0.92	0.82
Salmonella_enterica_arizonae_serovar_62_z4_z23___NC_010067.fna	4.6	0.49	2.33e-06	1.06e-06	2.63e-07	0.92	0.89	0.79	Gammaproteobacteria	Facultative	HA	Mesophilic	P	3e-06	1.4e-06	3.32e-07	0.94	0.92	0.81
Shigella_boydii_Sb227_NC_007613.fna	4.52	0.49	2.08e-06	1.06e-06	2.51e-07	0.92	0.9	0.8	Gammaproteobacteria	Facultative	HA	Mesophilic	P	2.87e-06	1.47e-06	3.2e-07	0.95	0.93	0.83
Shigella_dysenteriae_NC_007606.fna	4.37	0.49	2.06e-06	1.04e-06	2.45e-07	0.93	0.9	0.8	Gammaproteobacteria	Facultative	HA	Mesophilic	P	2.84e-06	1.43e-06	3.16e-07	0.95	0.93	0.83
Shigella_flexneri_2a_2457T_NC_004741.fna	4.6	0.49	2.05e-06	1.03e-06	2.49e-07	0.92	0.89	0.79	Gammaproteobacteria	Facultative	HA	Mesophilic	P	2.85e-06	1.44e-06	3.18e-07	0.95	0.93	0.82
Shigella_flexneri_2a_NC_004337.fna	4.61	0.49	2.05e-06	1.03e-06	2.49e-07	0.92	0.9	0.79	Gammaproteobacteria	Facultative	HA	Mesophilic	P	2.81e-06	1.42e-06	3.16e-07	0.95	0.93	0.82
Shigella_flexneri_5_8401_NC_008258.fna	4.57	0.49	2.06e-06	1.03e-06	2.5e-07	0.92	0.89	0.79	Gammaproteobacteria	Facultative	HA	Mesophilic	P	2.83e-06	1.42e-06	3.19e-07	0.95	0.93	0.82
Shigella_sonnei_Ss046_NC_007384.fna	4.83	0.49	2.06e-06	1.05e-06	2.54e-07	0.92	0.89	0.8	Gammaproteobacteria	Facultative	HA	Mesophilic	P	2.87e-06	1.45e-06	3.25e-07	0.95	0.93	0.83
Syntrophus_aciditrophicus_SB_NC_007759.fna	3.18	0.49	2.77e-06	8.87e-07	1.62e-07	0.94	0.86	0.73	Deltaproteobacteria	Anaerobic	Multiple	Mesophilic	NP	3.06e-06	1.05e-06	1.93e-07	0.95	0.9	0.75
Anaplasma_marginale_St_Maries_NC_004842.fna	1.2	0.5	9.52e-07	3.1e-07	6.88e-08	0.85	0.75	0.56	Alphaproteobacteria	Aerobic	HA	Mesophilic	P	1.04e-06	3.57e-07	7.67e-08	0.88	0.79	0.59
Escherichia_coli_CFT073_NC_004431.fna	5.23	0.5	2.06e-06	1.04e-06	2.57e-07	0.9	0.88	0.79	Gammaproteobacteria	Facultative	Multiple	Mesophilic	P	2.69e-06	1.37e-06	3.16e-07	0.93	0.91	0.82
Escherichia_coli_SECEC_SMS_3_5_NC_010498.fna	5.07	0.5	2.12e-06	1.04e-06	2.68e-07	0.92	0.89	0.8	Gammaproteobacteria	Facultative	Multiple	Mesophilic	NP	2.86e-06	1.42e-06	3.42e-07	0.94	0.92	0.83
Lactobacillus_delbrueckii_bulgaricus_NC_008054.fna	1.87	0.5	2.97e-06	1.38e-06	3.43e-07	0.91	0.87	0.76	Firmicutes	Facultative	Multiple	Mesophilic	NP	3.94e-06	2.29e-06	5.11e-07	0.95	0.94	0.84
Methanobacterium_thermoautotrophicum_NC_000916.fna	1.75	0.5	3.04e-06	1.11e-06	2.7e-07	0.94	0.85	0.78	Archaea	Aerobic	Specialized	Thermophilic	NP	3.59e-06	1.46e-06	3.28e-07	0.95	0.91	0.85
Methanocorpusculum_labreanum_Z_NC_008942.fna	1.8	0.5	2.38e-06	9.43e-07	1.72e-07	0.92	0.88	0.73	Archaea	Anaerobic	Aquatic	Mesophilic	NP	2.88e-06	1.13e-06	2.25e-07	0.94	0.91	0.76
Nitrosococcus_oceani_ATCC_19707_NC_007484.fna	3.48	0.5	1.48e-06	3.17e-07	1.39e-07	0.89	0.74	0.67	Gammaproteobacteria	Aerobic	Aquatic	Mesophilic	NP	1.73e-06	5e-07	1.72e-07	0.92	0.83	0.73
Prochlorococcus_marinus_MIT_9303_NC_008820.fna	2.68	0.5	2.07e-06	4.79e-07	1.04e-07	0.92	0.76	0.61	Cyanobacteria	Aerobic	Aquatic	Mesophilic	NP	2.42e-06	6.65e-07	1.23e-07	0.94	0.84	0.67
Pyrobaculum_islandicum_DSM_4184_NC_008701.fna	1.83	0.5	1.84e-06	1.37e-06	4.12e-07	0.91	0.91	0.82	Archaea	Facultative	Aquatic	Thermophilic	NP	2.02e-06	1.5e-06	4.5e-07	0.91	0.9	0.82
Archaeoglobus_fulgidus_NC_000917.fna	2.18	0.51	2.55e-06	7.4e-07	3.1e-07	0.94	0.86	0.84	Archaea	Anaerobic	Aquatic	Thermophilic	NP	2.93e-06	9.57e-07	3.13e-07	0.95	0.91	0.86
Candidatus_Korarchaeum_cryptofilum_OPF8_NC_010482.fna	1.59	0.51	4.32e-06	9.95e-07	2.37e-07	0.96	0.84	0.72	Archaea	Anaerobic	Specialized	Thermophilic	NP	4.8e-06	1.25e-06	2.51e-07	0.97	0.89	0.76
Chlorobium_phaeobacteroides_BS1_NC_010831.fna	2.74	0.51	2.09e-06	9.68e-07	1.91e-07	0.92	0.88	0.78	Bacteroidetes_Chlorobi	Anaerobic	Aquatic	Mesophilic	NP	2.45e-06	1.14e-06	2.11e-07	0.94	0.92	0.82
Dehalococcoides_ethenogenes_195_NC_002936.fna	1.47	0.51	2.83e-06	1.64e-06	3e-07	0.92	0.91	0.79	Chloroflexi	Anaerobic	Multiple	Mesophilic	NP	3.31e-06	1.86e-06	4.08e-07	0.94	0.93	0.84
Geobacillus_thermodenitrificans_NG80-2_NC_009328.fna	3.55	0.51	3e-06	7.75e-07	2.9e-07	0.92	0.78	0.74	Firmicutes	Facultative	Specialized	Thermophilic	NP	3.77e-06	1.17e-06	3.24e-07	0.95	0.89	0.78
Chlorobium_phaeobacteroides_DSM_266_NC_008639.fna	3.13	0.52	2.4e-06	9.89e-07	2.41e-07	0.91	0.87	0.78	Bacteroidetes_Chlorobi	Anaerobic	Aquatic	Mesophilic	NP	2.68e-06	1.17e-06	2.62e-07	0.93	0.91	0.82
Exiguobacterium_sibiricum_255_15_NC_010556.fna	3.03	0.52	3.05e-06	8.32e-07	2.16e-07	0.93	0.84	0.67	Firmicutes	Facultative	Specialized	Psychrophilic	NP	3.89e-06	1.3e-06	2.88e-07	0.96	0.92	0.77
Haloquadratum_walsbyi_NC_008212.fna	3.13	0.52	1.78e-06	5.64e-07	1.77e-07	0.91	0.84	0.74	Archaea	Aerobic	Aquatic	Mesophilic	NP	2.55e-06	8.11e-07	2.72e-07	0.93	0.88	0.78
Porphyromonas_gingivalis_W83_NC_002950.fna	2.34	0.52	1.44e-06	7.72e-07	1.77e-07	0.89	0.87	0.76	Bacteroidetes_Chlorobi	Anaerobic	HA	Mesophilic	P	1.74e-06	1.01e-06	2.18e-07	0.92	0.91	0.8
Shewanella_ANA-3_NC_008577.fna	4.97	0.52	1.46e-06	5.74e-07	1.61e-07	0.89	0.83	0.72	Gammaproteobacteria	Facultative	Aquatic	Mesophilic	NP	1.9e-06	9.16e-07	2.41e-07	0.92	0.89	0.79
Shewanella_MR-4_NC_008321.fna	4.71	0.52	1.45e-06	5.79e-07	1.62e-07	0.9	0.83	0.73	Gammaproteobacteria	Facultative	Aquatic	Mesophilic	NP	1.92e-06	9.4e-07	2.44e-07	0.93	0.9	0.8
Shewanella_MR-7_NC_008322.fna	4.79	0.52	1.44e-06	5.69e-07	1.59e-07	0.9	0.83	0.73	Gammaproteobacteria	Facultative	Aquatic	Mesophilic	NP	1.9e-06	9.27e-07	2.4e-07	0.93	0.9	0.79
Synechocystis_PCC6803_NC_000911.fna	3.57	0.52	2.83e-06	4.79e-07	2.36e-07	0.95	0.84	0.82	Cyanobacteria	Aerobic	Aquatic	Mesophilic	NP	3.21e-06	7.97e-07	3.41e-07	0.96	0.9	0.86
Vibrio_cholerae_NC_002505.fna	2.96	0.52	1.74e-06	5.93e-07	9.98e-08	0.91	0.84	0.65	Gammaproteobacteria	Facultative	Aquatic	Mesophilic	P	2.31e-06	9.46e-07	1.52e-07	0.94	0.9	0.74
Vibrio_cholerae_O395_NC_009457.fna	3.02	0.52	1.76e-06	5.94e-07	9.96e-08	0.91	0.83	0.65	Gammaproteobacteria	Facultative	Aquatic	Mesophilic	P	2.33e-06	9.57e-07	1.53e-07	0.93	0.9	0.74
Wolinella_succinogenes_NC_005090.fna	2.11	0.52	4.61e-06	1.92e-06	4.34e-07	0.96	0.91	0.82	Epsilonproteobacteria	Aerobic	HA	Mesophilic	NP	4.96e-06	2.22e-06	5.02e-07	0.97	0.94	0.85
Yersinia_pestis_Angola_NC_010159.fna	4.5	0.52	1.52e-06	7.07e-07	1.8e-07	0.9	0.86	0.73	Gammaproteobacteria	Facultative	Multiple	Mesophilic	P	2.06e-06	1.05e-06	2.27e-07	0.93	0.91	0.79
Yersinia_pestis_Antiqua_NC_008150.fna	4.7	0.52	1.52e-06	7.16e-07	1.83e-07	0.9	0.85	0.73	Gammaproteobacteria	Facultative	Multiple	Mesophilic	P	2.03e-06	1.04e-06	2.26e-07	0.93	0.9	0.78
Yersinia_pestis_biovar_Mediaevails_NC_005810.fna	4.6	0.52	1.54e-06	7.18e-07	1.83e-07	0.9	0.85	0.73	Gammaproteobacteria	Facultative	Multiple	Mesophilic	P	2.04e-06	1.04e-06	2.22e-07	0.93	0.9	0.78
Yersinia_pestis_CO92_NC_003143.fna	4.65	0.52	1.53e-06	7.16e-07	1.82e-07	0.9	0.85	0.73	Gammaproteobacteria	Facultative	Multiple	Mesophilic	P	2.04e-06	1.04e-06	2.24e-07	0.93	0.9	0.78
Yersinia_pestis_KIM_NC_004088.fna	4.6	0.52	1.53e-06	7.15e-07	1.82e-07	0.9	0.85	0.73	Gammaproteobacteria	Facultative	Multiple	Mesophilic	P	2.03e-06	1.03e-06	2.24e-07	0.93	0.9	0.78
Yersinia_pestis_Nepal516_NC_008149.fna	4.53	0.52	1.53e-06	7.13e-07	1.82e-07	0.9	0.85	0.73	Gammaproteobacteria	Facultative	Multiple	Mesophilic	P	2.05e-06	1.04e-06	2.26e-07	0.93	0.9	0.78
Yersinia_pestis_Pestoides_F_NC_009381.fna	4.52	0.52	1.54e-06	7.18e-07	1.81e-07	0.9	0.86	0.73	Gammaproteobacteria	Facultative	Multiple	Mesophilic	P	2.06e-06	1.05e-06	2.24e-07	0.93	0.9	0.78
Yersinia_pseudotuberculosis_IP_31758_NC_009708.fna	4.72	0.52	1.55e-06	7.25e-07	1.84e-07	0.9	0.85	0.73	Gammaproteobacteria	Facultative	Multiple	Mesophilic	P	2.08e-06	1.06e-06	2.29e-07	0.93	0.9	0.77
Yersinia_pseudotuberculosis_IP32953_NC_006155.fna	4.74	0.52	1.57e-06	7.26e-07	1.83e-07	0.9	0.85	0.72	Gammaproteobacteria	Facultative	Multiple	Mesophilic	P	2.09e-06	1.06e-06	2.25e-07	0.93	0.9	0.77
Yersinia_pseudotuberculosis_YPIII_NC_010465.fna	4.69	0.52	1.55e-06	7.15e-07	1.81e-07	0.9	0.85	0.72	Gammaproteobacteria	Facultative	Multiple	Mesophilic	P	2.07e-06	1.04e-06	2.23e-07	0.93	0.9	0.77
Dehalococcoides_BAV1_NC_009455.fna	1.34	0.53	2.4e-06	1.36e-06	2.78e-07	0.93	0.91	0.8	Chloroflexi	Anaerobic	Multiple	Mesophilic	NP	2.85e-06	1.58e-06	3.83e-07	0.95	0.93	0.84
Dehalococcoides_CBDB1_NC_007356.fna	1.4	0.53	2.41e-06	1.36e-06	2.73e-07	0.93	0.91	0.79	Chloroflexi	Anaerobic	Multiple	Mesophilic	NP	2.88e-06	1.58e-06	3.77e-07	0.95	0.93	0.84
Desulfitobacterium_hafniense_Y51_NC_007907.fna	5.73	0.53	1.97e-06	5.26e-07	1.14e-07	0.91	0.8	0.68	Firmicutes	Anaerobic	HA	Mesophilic	NP	2.35e-06	7.77e-07	1.6e-07	0.93	0.87	0.75
Desulfotalea_psychrophila_LSv54_NC_006138.fna	3.52	0.53	1.89e-06	7.71e-07	2.44e-07	0.9	0.83	0.75	Deltaproteobacteria	Anaerobic	Specialized	Psychrophilic	NP	2.07e-06	8.98e-07	2.83e-07	0.92	0.87	0.79
Idiomarina_loihiensis_L2TR_NC_006512.fna	2.84	0.53	1.54e-06	6.62e-07	1.64e-07	0.91	0.86	0.73	Gammaproteobacteria	Aerobic	Aquatic	Mesophilic	NP	2.05e-06	1.02e-06	2.43e-07	0.94	0.91	0.8
Lactobacillus_casei_ATCC_334_NC_008526.fna	2.9	0.53	2.22e-06	6.99e-07	9.18e-08	0.93	0.84	0.6	Firmicutes	Facultative	Multiple	Mesophilic	NP	2.81e-06	1.08e-06	1.25e-07	0.95	0.91	0.71
Vibrio_cholerae_NC_002506.fna	1.07	0.53	1.81e-06	5.48e-07	1.14e-07	0.9	0.79	0.66	Gammaproteobacteria	Facultative	Aquatic	Mesophilic	P	2.22e-06	8.42e-07	1.5e-07	0.93	0.88	0.74
Vibrio_cholerae_O395_NC_009456.fna	1.11	0.53	1.78e-06	5.42e-07	1.11e-07	0.9	0.8	0.66	Gammaproteobacteria	Facultative	Aquatic	Mesophilic	P	2.24e-06	8.5e-07	1.5e-07	0.93	0.88	0.74
Vibrio_vulnificus_CMCP6_NC_004460.fna	1.84	0.53	1.96e-06	5.74e-07	1.4e-07	0.93	0.83	0.7	Gammaproteobacteria	Facultative	Aquatic	Mesophilic	P	2.45e-06	9.23e-07	1.9e-07	0.94	0.9	0.77
Vibrio_vulnificus_YJ016_NC_005140.fna	1.86	0.53	1.97e-06	5.91e-07	1.44e-07	0.93	0.83	0.7	Gammaproteobacteria	Facultative	Aquatic	Mesophilic	P	2.43e-06	9.1e-07	1.88e-07	0.94	0.9	0.77
Yersinia_enterocolitica_8081_NC_008800.fna	4.62	0.53	1.76e-06	7.55e-07	1.8e-07	0.91	0.86	0.74	Gammaproteobacteria	Facultative	Multiple	Mesophilic	P	2.38e-06	1.13e-06	2.28e-07	0.94	0.91	0.79
Bacillus_amyloliquefaciens_FZB42_NC_009725.fna	3.92	0.54	3.37e-06	1.35e-06	1.59e-07	0.93	0.89	0.66	Firmicutes	Aerobic	Terrestial	Mesophilic	NP	3.87e-06	1.65e-06	1.89e-07	0.95	0.93	0.73
Bacillus_licheniformis_ATCC_14580_NC_006270.fna	4.22	0.54	3.48e-06	1.05e-06	1.61e-07	0.94	0.87	0.68	Firmicutes	Facultative	Terrestial	Mesophilic	P	3.92e-06	1.3e-06	1.92e-07	0.96	0.92	0.74
Bacillus_licheniformis_DSM_13_NC_006322.fna	4.22	0.54	3.48e-06	1.05e-06	1.61e-07	0.94	0.87	0.68	Firmicutes	Facultative	Terrestial	Mesophilic	P	3.91e-06	1.29e-06	1.93e-07	0.95	0.92	0.74
Metallosphaera_sedula_DSM_5348_NC_009440.fna	2.19	0.54	1.85e-06	4.9e-07	1.2e-07	0.93	0.82	0.66	Archaea	Aerobic	Specialized	Thermophilic	NP	2.13e-06	6.66e-07	1.5e-07	0.94	0.86	0.71
Polynucleobacter_necessarius_STIR1_NC_010531.fna	1.56	0.54	1.96e-06	4.1e-07	8.01e-08	0.92	0.79	0.59	Betaproteobacteria	Aerobic	HA	Mesophilic	NP	2.39e-06	7.07e-07	1.23e-07	0.94	0.87	0.68
Saccharophagus_degradans_2-40_NC_007912.fna	5.06	0.54	2.12e-06	4.03e-07	1.16e-07	0.9	0.78	0.66	Gammaproteobacteria	Aerobic	Aquatic	Mesophilic	NP	2.49e-06	7.04e-07	2.01e-07	0.93	0.87	0.75
Shewanella_baltica_OS155_NC_009052.fna	5.13	0.54	1.42e-06	5.24e-07	1.37e-07	0.91	0.83	0.72	Gammaproteobacteria	Facultative	Aquatic	Mesophilic	NP	1.91e-06	8.75e-07	2.07e-07	0.93	0.89	0.79
Shewanella_baltica_OS185_NC_009665.fna	5.23	0.54	1.43e-06	5.36e-07	1.4e-07	0.9	0.82	0.72	Gammaproteobacteria	Facultative	Aquatic	Mesophilic	NP	1.92e-06	8.88e-07	2.12e-07	0.93	0.89	0.79
Shewanella_baltica_OS195_NC_009997.fna	5.35	0.54	1.42e-06	5.3e-07	1.39e-07	0.9	0.82	0.71	Gammaproteobacteria	Facultative	Aquatic	Mesophilic	NP	1.89e-06	8.76e-07	2.1e-07	0.93	0.89	0.78
Shewanella_oneidensis_NC_004347.fna	4.97	0.54	1.48e-06	5.14e-07	1.35e-07	0.9	0.82	0.7	Gammaproteobacteria	Facultative	Multiple	Mesophilic	P	1.94e-06	8.61e-07	2.04e-07	0.93	0.89	0.78
Shewanella_sediminis_HAW-EB3_NC_009831.fna	5.52	0.54	8.71e-07	5.39e-07	1.45e-07	0.85	0.83	0.71	Gammaproteobacteria	Facultative	Multiple	Psychrophilic	NP	1.23e-06	8.18e-07	2.07e-07	0.89	0.89	0.78
Thermoplasma_acidophilum_NC_002578.fna	1.56	0.54	1.91e-06	9.27e-07	1.66e-07	0.92	0.89	0.72	Archaea	Facultative	Specialized	Thermophilic	NP	2.3e-06	1.24e-06	1.94e-07	0.94	0.92	0.76
Thermotoga_maritima_NC_000853.fna	1.86	0.54	4.46e-06	1.26e-06	1.53e-07	0.95	0.89	0.76	Thermotogae	Anaerobic	Specialized	Thermophilic	NP	4.66e-06	1.43e-06	1.98e-07	0.97	0.93	0.81
Thermotoga_petrophila_RKU-1_NC_009486.fna	1.82	0.54	4.45e-06	1.25e-06	1.51e-07	0.95	0.9	0.76	Thermotogae	Anaerobic	Specialized	Thermophilic	NP	4.65e-06	1.42e-06	1.96e-07	0.97	0.93	0.81
Thermotoga_RQ2_NC_010483.fna	1.88	0.54	4.43e-06	1.25e-06	1.51e-07	0.95	0.89	0.76	Thermotogae	Anaerobic	Specialized	Thermophilic	NP	4.64e-06	1.43e-06	1.98e-07	0.96	0.93	0.81
Tropheryma_whipplei_TW08_27_NC_004551.fna	0.93	0.54	1.1e-06	5.43e-07	1.13e-07	0.83	0.8	0.62	Actinobacteria	Aerobic	HA	Mesophilic	P	1.34e-06	6.06e-07	1.28e-07	0.9	0.86	0.69
Tropheryma_whipplei_Twist_NC_004572.fna	0.93	0.54	1.1e-06	5.46e-07	1.12e-07	0.83	0.8	0.62	Actinobacteria	Aerobic	HA	Mesophilic	P	1.34e-06	5.98e-07	1.26e-07	0.9	0.86	0.68
Vibrio_harveyi_ATCC_BAA-1116_NC_009783.fna	3.77	0.54	1.31e-06	5.04e-07	1.03e-07	0.88	0.81	0.63	Gammaproteobacteria	Facultative	Aquatic	Mesophilic	P	1.89e-06	9.06e-07	1.64e-07	0.92	0.89	0.73
Vibrio_vulnificus_CMCP6_NC_004459.fna	3.28	0.54	1.72e-06	5.17e-07	1.13e-07	0.9	0.79	0.65	Gammaproteobacteria	Facultative	Aquatic	Mesophilic	P	2.27e-06	9.11e-07	1.73e-07	0.93	0.89	0.75
Vibrio_vulnificus_YJ016_NC_005139.fna	3.35	0.54	1.7e-06	5.2e-07	1.12e-07	0.9	0.8	0.65	Gammaproteobacteria	Facultative	Aquatic	Mesophilic	P	2.2e-06	8.7e-07	1.62e-07	0.93	0.89	0.74
Zymomonas_mobilis_ZM4_NC_006526.fna	2.06	0.54	3.05e-06	9.95e-07	2.37e-07	0.94	0.89	0.77	Alphaproteobacteria	Anaerobic	Multiple	Mesophilic	NP	3.38e-06	1.26e-06	2.7e-07	0.96	0.92	0.81
Actinobacillus_succinogenes_130Z_NC_009655.fna	2.32	0.55	3.53e-06	6.6e-07	2.19e-07	0.95	0.84	0.71	Gammaproteobacteria	Facultative	HA	Mesophilic	NP	4.16e-06	1.17e-06	3.05e-07	0.96	0.91	0.8
Bacillus_clausii_KSM-K16_NC_006582.fna	4.3	0.55	2.32e-06	4.47e-07	2.03e-07	0.91	0.76	0.72	Firmicutes	Facultative	Terrestial	Mesophilic	NP	2.92e-06	7.56e-07	2.37e-07	0.95	0.86	0.77
Campylobacter_curvus_525_92_NC_009715.fna	1.97	0.55	5.28e-06	2.08e-06	8.17e-07	0.96	0.9	0.83	Epsilonproteobacteria	Aerobic	HA	Mesophilic	P	5.43e-06	2.36e-06	8.44e-07	0.97	0.92	0.86
Methanospirillum_hungatei_JF-1_NC_007796.fna	3.54	0.55	2.74e-06	1.17e-06	1.85e-07	0.93	0.9	0.72	Archaea	Anaerobic	Multiple	Mesophilic	NP	3.11e-06	1.39e-06	2.25e-07	0.95	0.93	0.76
Parabacteroides_distasonis_ATCC_8503_NC_009615.fna	4.81	0.55	1.39e-06	6.89e-07	1.58e-07	0.87	0.82	0.71	Bacteroidetes_Chlorobi	Anaerobic	HA	Mesophilic	NP	1.74e-06	9.39e-07	1.91e-07	0.9	0.87	0.75
Polynucleobacter_QLW-P1DMWA-1_NC_009379.fna	2.16	0.55	1.74e-06	3.77e-07	8.68e-08	0.91	0.78	0.59	Betaproteobacteria	Aerobic	Aquatic	Mesophilic	NP	2.11e-06	6.48e-07	1.32e-07	0.93	0.85	0.67
Pseudoalteromonas_atlantica_T6c_NC_008228.fna	5.19	0.55	1.32e-06	3.66e-07	1.07e-07	0.91	0.79	0.65	Gammaproteobacteria	Aerobic	Aquatic	Mesophilic	P	1.7e-06	6.49e-07	1.56e-07	0.93	0.87	0.73
Psychrobacter_PRwf-1_NC_009524.fna	2.98	0.55	2.07e-06	1.04e-06	1.85e-07	0.92	0.88	0.71	Gammaproteobacteria	Aerobic	Aquatic	Mesophilic	NP	2.71e-06	1.53e-06	2.6e-07	0.94	0.92	0.78
Pyrococcus_abyssi_NC_000868.fna	1.77	0.55	2.21e-06	7.38e-07	1.6e-07	0.94	0.86	0.74	Archaea	Anaerobic	Aquatic	Thermophilic	NP	2.39e-06	1.02e-06	1.81e-07	0.94	0.9	0.75
Shewanella_denitrificans_OS217_NC_007954.fna	4.55	0.55	1.56e-06	5.44e-07	1.45e-07	0.91	0.82	0.71	Gammaproteobacteria	Facultative	Aquatic	Mesophilic	NP	2e-06	8.57e-07	2.16e-07	0.93	0.88	0.78
Shewanella_halifaxensis_HAW_EB4_NC_010334.fna	5.23	0.55	1.1e-06	5.18e-07	1.22e-07	0.88	0.83	0.68	Gammaproteobacteria	Facultative	Multiple	Psychrophilic	NP	1.51e-06	8.7e-07	1.86e-07	0.91	0.89	0.76
Shewanella_pealeana_ATCC_700345_NC_009901.fna	5.17	0.55	1.09e-06	4.91e-07	1.15e-07	0.88	0.82	0.67	Gammaproteobacteria	Facultative	Multiple	Mesophilic	NP	1.5e-06	8.4e-07	1.78e-07	0.91	0.89	0.75
Shewanella_W3-18-1_NC_008750.fna	4.71	0.55	1.25e-06	4.38e-07	1.33e-07	0.89	0.79	0.7	Gammaproteobacteria	Facultative	Multiple	Mesophilic	NP	1.71e-06	7.86e-07	1.96e-07	0.92	0.87	0.77
Syntrophomonas_wolfei_Goettingen_NC_008346.fna	2.94	0.55	2.15e-06	7.76e-07	2.12e-07	0.91	0.85	0.74	Firmicutes	Anaerobic	Multiple	Mesophilic	NP	2.57e-06	1.04e-06	2.65e-07	0.94	0.9	0.79
Vibrio_harveyi_ATCC_BAA-1116_NC_009784.fna	2.2	0.55	1.33e-06	4.89e-07	1.13e-07	0.9	0.83	0.67	Gammaproteobacteria	Facultative	Aquatic	Mesophilic	P	1.78e-06	8.06e-07	1.6e-07	0.92	0.89	0.74
Vibrio_parahaemolyticus_NC_004603.fna	3.29	0.55	1.51e-06	4.84e-07	1e-07	0.89	0.81	0.63	Gammaproteobacteria	Facultative	Aquatic	Mesophilic	P	2.07e-06	8.66e-07	1.62e-07	0.92	0.89	0.74
Vibrio_parahaemolyticus_NC_004605.fna	1.88	0.55	1.67e-06	4.68e-07	1.12e-07	0.91	0.82	0.66	Gammaproteobacteria	Facultative	Aquatic	Mesophilic	P	2.16e-06	7.92e-07	1.62e-07	0.93	0.89	0.74
Bacillus_halodurans_NC_002570.fna	4.2	0.56	1.68e-06	4.27e-07	1.59e-07	0.88	0.75	0.69	Firmicutes	Facultative	Multiple	Mesophilic	NP	2.1e-06	7.09e-07	1.85e-07	0.92	0.86	0.75
Bacillus_subtilis_NC_000964.fna	4.21	0.56	2.61e-06	7.95e-07	1.37e-07	0.9	0.84	0.64	Firmicutes	Facultative	Terrestial	Mesophilic	NP	3.04e-06	1.03e-06	1.56e-07	0.93	0.88	0.7
Chlorobium_chlorochromatii_CaD3_NC_007514.fna	2.57	0.56	2.99e-06	8.33e-07	3.85e-07	0.91	0.85	0.82	Bacteroidetes_Chlorobi	Anaerobic	Aquatic	Mesophilic	NP	3.56e-06	1.21e-06	4.48e-07	0.92	0.89	0.85
Desulfotalea_psychrophila_LSv54_NC_006139.fna	0.12	0.56	1.48e-06	5.05e-07	1.92e-07	0.87	0.78	0.76	Deltaproteobacteria	Anaerobic	Specialized	Psychrophilic	NP	1.6e-06	6.01e-07	2.11e-07	0.83	0.77	0.77
Dichelobacter_nodosus_VCS1703A_NC_009446.fna	1.39	0.56	6.26e-06	8.52e-07	3.39e-07	0.96	0.82	0.77	Gammaproteobacteria	Anaerobic	HA	Mesophilic	P	7.22e-06	1.43e-06	4.03e-07	0.97	0.89	0.81
Lactobacillus_plantarum_NC_004567.fna	3.31	0.56	1.49e-06	7.48e-07	1.05e-07	0.88	0.84	0.59	Firmicutes	Facultative	Multiple	Mesophilic	NP	2.07e-06	1.16e-06	1.28e-07	0.92	0.9	0.69
Shewanella_putrefaciens_CN-32_NC_009438.fna	4.66	0.56	1.24e-06	4.4e-07	1.34e-07	0.88	0.79	0.7	Gammaproteobacteria	Facultative	Multiple	Mesophilic	P	1.7e-06	7.9e-07	1.98e-07	0.92	0.87	0.77
Shewanella_woodyi_ATCC_51908_NC_010506.fna	5.94	0.56	1.1e-06	5.78e-07	1.48e-07	0.87	0.81	0.71	Gammaproteobacteria	Facultative	Multiple	Mesophilic	NP	1.48e-06	8.52e-07	2.08e-07	0.9	0.87	0.77
Sulfurovum_NBC37-1_NC_009663.fna	2.56	0.56	1.99e-06	1.1e-06	2.41e-07	0.89	0.87	0.78	Epsilonproteobacteria	Facultative	Specialized	Mesophilic	NP	2.37e-06	1.35e-06	3.11e-07	0.92	0.91	0.83
Aquifex_aeolicus_NC_000918.fna	1.55	0.57	4.19e-06	1.22e-06	2.85e-07	0.96	0.89	0.84	Aquificiae	Aerobic	Specialized	Thermophilic	NP	4.1e-06	1.43e-06	3.67e-07	0.97	0.92	0.86
Bacteroides_fragilis_NCTC_9434_NC_003228.fna	5.21	0.57	1.27e-06	7.52e-07	1.86e-07	0.86	0.85	0.73	Bacteroidetes_Chlorobi	Anaerobic	HA	Mesophilic	P	1.61e-06	9.52e-07	2.15e-07	0.9	0.89	0.77
Bacteroides_fragilis_YCH46_NC_006347.fna	5.28	0.57	1.26e-06	7.42e-07	1.83e-07	0.85	0.85	0.73	Bacteroidetes_Chlorobi	Anaerobic	HA	Mesophilic	P	1.59e-06	9.34e-07	2.12e-07	0.89	0.88	0.77
Bacteroides_thetaiotaomicron_VPI-5482_NC_004663.fna	6.26	0.57	1.31e-06	8.38e-07	2e-07	0.85	0.85	0.73	Bacteroidetes_Chlorobi	Anaerobic	HA	Mesophilic	P	1.73e-06	1.09e-06	2.22e-07	0.9	0.9	0.77
Caldivirga_maquilingensis_IC-167_NC_009954.fna	2.08	0.57	3.72e-06	2.36e-06	4.03e-07	0.95	0.92	0.82	Archaea	Aerobic	Specialized	Thermophilic	NP	4.1e-06	2.78e-06	4.78e-07	0.96	0.93	0.84
Coxiella_burnetii_NC_002971.fna	2	0.57	2.71e-06	2.54e-07	1.59e-07	0.93	0.71	0.71	Gammaproteobacteria	Facultative	Multiple	Mesophilic	P	3.28e-06	6.36e-07	1.77e-07	0.95	0.84	0.75
Coxiella_burnetii_RSA_331_NC_010117.fna	2.02	0.57	2.7e-06	2.63e-07	1.61e-07	0.93	0.72	0.71	Gammaproteobacteria	Facultative	Multiple	Mesophilic	P	3.29e-06	6.55e-07	1.83e-07	0.95	0.85	0.75
Mannheimia_succiniciproducens_MBEL55E_NC_006300.fna	2.31	0.57	3.36e-06	5.82e-07	2.04e-07	0.95	0.83	0.72	Gammaproteobacteria	Facultative	Multiple	Mesophilic	P	4.02e-06	1.15e-06	2.76e-07	0.96	0.9	0.8
Marinomonas_MWYL1_NC_009654.fna	5.1	0.57	1.37e-06	4e-07	1.27e-07	0.87	0.77	0.65	Gammaproteobacteria	Aerobic	Aquatic	Mesophilic	NP	1.79e-06	7.29e-07	1.64e-07	0.91	0.86	0.72
Methanosarcina_acetivorans_NC_003552.fna	5.75	0.57	2.35e-06	7.83e-07	1.12e-07	0.91	0.85	0.65	Archaea	Anaerobic	Multiple	Thermophilic	NP	2.5e-06	9.05e-07	1.58e-07	0.92	0.88	0.71
Photorhabdus_luminescens_NC_005126.fna	5.69	0.57	1.38e-06	5.56e-07	1.72e-07	0.86	0.8	0.69	Gammaproteobacteria	Facultative	HA	Mesophilic	P	1.81e-06	8.38e-07	1.99e-07	0.9	0.86	0.73
Psychrobacter_arcticum_273-4_NC_007204.fna	2.65	0.57	1.85e-06	9.88e-07	2.23e-07	0.92	0.88	0.73	Gammaproteobacteria	Aerobic	Multiple	Mesophilic	P	2.57e-06	1.5e-06	2.83e-07	0.94	0.92	0.79
Streptococcus_sanguinis_SK36_NC_009009.fna	2.39	0.57	2.19e-06	6.09e-07	1.65e-07	0.9	0.79	0.62	Firmicutes	Facultative	HA	Mesophilic	P	2.67e-06	9.95e-07	2.62e-07	0.94	0.89	0.76
Thiomicrospira_crunogena_XCL-2_NC_007520.fna	2.43	0.57	2.27e-06	4.74e-07	1.26e-07	0.9	0.78	0.65	Gammaproteobacteria	Anaerobic	Aquatic	Mesophilic	NP	2.78e-06	8.43e-07	1.73e-07	0.93	0.88	0.73
Anaplasma_phagocytophilum_HZ_NC_007797.fna	1.47	0.58	8.11e-07	4.19e-07	7.63e-08	0.85	0.74	0.53	Alphaproteobacteria	Aerobic	HA	Mesophilic	P	9.89e-07	4.91e-07	8.6e-08	0.88	0.78	0.54
Bacteroides_vulgatus_ATCC_8482_NC_009614.fna	5.16	0.58	1.47e-06	7.91e-07	1.78e-07	0.87	0.84	0.69	Bacteroidetes_Chlorobi	Anaerobic	HA	Mesophilic	P	1.84e-06	1e-06	1.98e-07	0.9	0.89	0.74
Carboxydothermus_hydrogenoformans_Z2901_NC_007503.fna	2.4	0.58	4.7e-06	7.95e-07	2.16e-07	0.92	0.83	0.74	Firmicutes	Anaerobic	Specialized	Thermophilic	NP	4.98e-06	1.08e-06	2.82e-07	0.96	0.9	0.81
Coxiella_burnetii_Dugway_7E9-12_NC_009727.fna	2.16	0.58	2.67e-06	2.47e-07	1.55e-07	0.93	0.7	0.7	Gammaproteobacteria	Facultative	HA	Mesophilic	P	3.23e-06	6.29e-07	1.73e-07	0.95	0.84	0.74
Desulfotomaculum_reducens_MI-1_NC_009253.fna	3.61	0.58	1.74e-06	3.67e-07	1.18e-07	0.9	0.76	0.61	Firmicutes	Anaerobic	Aquatic	Mesophilic	NP	2.05e-06	6.33e-07	1.61e-07	0.93	0.85	0.69
Microcystis_aeruginosa_NIES_843_NC_010296.fna	5.84	0.58	1.92e-06	4.69e-07	2.36e-07	0.89	0.79	0.78	Cyanobacteria	Aerobic	Aquatic	Mesophilic	P	2.35e-06	8.59e-07	3.01e-07	0.91	0.87	0.82
Photobacterium_profundum_SS9_NC_006370.fna	4.09	0.58	1.16e-06	5.07e-07	1.5e-07	0.87	0.82	0.66	Gammaproteobacteria	Facultative	Multiple	Psychrophilic	NP	1.79e-06	9.5e-07	2e-07	0.91	0.89	0.74
Psychrobacter_cryohalolentis_K5_NC_007969.fna	3.06	0.58	1.79e-06	9.59e-07	2.29e-07	0.92	0.89	0.74	Gammaproteobacteria	Aerobic	Multiple	Psychrophilic	NP	2.48e-06	1.46e-06	2.84e-07	0.94	0.93	0.8
Pyrococcus_horikoshii_NC_000961.fna	1.74	0.58	2.32e-06	6.21e-07	1.35e-07	0.94	0.83	0.72	Archaea	Anaerobic	Aquatic	Thermophilic	NP	2.31e-06	7.49e-07	1.46e-07	0.95	0.88	0.74
Shewanella_frigidimarina_NCIMB_400_NC_008345.fna	4.85	0.58	1.47e-06	5.71e-07	1.57e-07	0.9	0.82	0.67	Gammaproteobacteria	Facultative	Multiple	Mesophilic	NP	2.08e-06	1.04e-06	2.21e-07	0.93	0.89	0.75
Actinobacillus_pleuropneumoniae_L20_NC_009053.fna	2.27	0.59	2.87e-06	7.09e-07	2.24e-07	0.94	0.86	0.76	Gammaproteobacteria	Facultative	HA	Mesophilic	P	3.71e-06	1.46e-06	3.22e-07	0.96	0.92	0.81
Actinobacillus_pleuropneumoniae_serovar_3_JL03_NC_010278.fna	2.24	0.59	2.87e-06	7.12e-07	2.24e-07	0.94	0.86	0.75	Gammaproteobacteria	Facultative	HA	Mesophilic	P	3.69e-06	1.44e-06	3.18e-07	0.96	0.92	0.81
Actinobacillus_pleuropneumoniae_serovar_7_AP76_NC_010939.fna	2.33	0.59	2.79e-06	6.88e-07	2.2e-07	0.94	0.85	0.75	Gammaproteobacteria	Facultative	HA	Mesophilic	P	3.57e-06	1.39e-06	3.11e-07	0.95	0.91	0.81
Anabaena_variabilis_ATCC_29413_NC_007413.fna	6.37	0.59	1.19e-06	4.57e-07	1.79e-07	0.88	0.82	0.79	Cyanobacteria	Aerobic	Multiple	Mesophilic	NP	1.66e-06	8.7e-07	2.52e-07	0.92	0.89	0.83
Bacillus_pumilus_SAFR-032_NC_009848.fna	3.7	0.59	2.32e-06	5.42e-07	1.63e-07	0.9	0.77	0.7	Firmicutes	Aerobic	Terrestial	Mesophilic	NP	2.81e-06	8.71e-07	2.04e-07	0.93	0.87	0.76
Chlamydia_trachomatis_434_Bu_NC_010287.fna	1.04	0.59	2.11e-06	5.36e-07	1.17e-07	0.91	0.78	0.58	Chlamydiae_Verrucomicrobia	Aerobic	HA	Mesophilic	P	2.25e-06	7.59e-07	1.46e-07	0.93	0.85	0.65
Chlamydia_trachomatis_A_HAR-13_NC_007429.fna	1.04	0.59	2.1e-06	5.35e-07	1.15e-07	0.91	0.79	0.58	Chlamydiae_Verrucomicrobia	Aerobic	HA	Mesophilic	P	2.24e-06	7.56e-07	1.44e-07	0.93	0.85	0.65
Chlamydia_trachomatis_L2b_UCH_1_proctitis_NC_010280.fna	1.04	0.59	2.11e-06	5.36e-07	1.16e-07	0.91	0.78	0.58	Chlamydiae_Verrucomicrobia	Aerobic	HA	Mesophilic	P	2.25e-06	7.58e-07	1.45e-07	0.93	0.85	0.65
Chlamydia_trachomatis_NC_000117.fna	1.04	0.59	2.11e-06	5.36e-07	1.15e-07	0.91	0.79	0.58	Chlamydiae_Verrucomicrobia	Aerobic	HA	Mesophilic	P	2.24e-06	7.55e-07	1.45e-07	0.93	0.85	0.65
Chlamydophila_pneumoniae_AR39_NC_002179.fna	1.23	0.59	1.97e-06	3.89e-07	8.73e-08	0.9	0.74	0.57	Chlamydiae_Verrucomicrobia	Aerobic	HA	Mesophilic	P	2.13e-06	5.77e-07	1.1e-07	0.92	0.82	0.63
Chlamydophila_pneumoniae_CWL029_NC_000922.fna	1.23	0.59	1.97e-06	3.89e-07	8.74e-08	0.9	0.74	0.57	Chlamydiae_Verrucomicrobia	Aerobic	HA	Mesophilic	P	2.13e-06	5.79e-07	1.11e-07	0.92	0.82	0.63
Chlamydophila_pneumoniae_J138_NC_002491.fna	1.23	0.59	1.97e-06	3.88e-07	8.67e-08	0.9	0.74	0.57	Chlamydiae_Verrucomicrobia	Aerobic	HA	Mesophilic	P	2.11e-06	5.74e-07	1.1e-07	0.92	0.82	0.63
Chlamydophila_pneumoniae_TW_183_NC_005043.fna	1.23	0.59	1.96e-06	3.88e-07	8.72e-08	0.9	0.74	0.57	Chlamydiae_Verrucomicrobia	Aerobic	HA	Mesophilic	P	2.11e-06	5.72e-07	1.09e-07	0.92	0.82	0.63
Lactobacillus_sakei_23K_NC_007576.fna	1.88	0.59	1.83e-06	7.13e-07	1.62e-07	0.88	0.81	0.63	Firmicutes	Facultative	Multiple	Mesophilic	NP	2.65e-06	1.39e-06	2.1e-07	0.94	0.91	0.75
Methanococcoides_burtonii_DSM_6242_NC_007955.fna	2.58	0.59	1.56e-06	6.03e-07	1.67e-07	0.89	0.81	0.68	Archaea	Anaerobic	Aquatic	Thermophilic	NP	2.03e-06	8.13e-07	2.13e-07	0.92	0.87	0.74
Methanosarcina_mazei_NC_003901.fna	4.1	0.59	2.7e-06	1e-06	1.41e-07	0.93	0.87	0.69	Archaea	Anaerobic	Multiple	Mesophilic	NP	2.89e-06	1.11e-06	1.98e-07	0.95	0.9	0.76
Neorickettsia_sennetsu_Miyayama_NC_007798.fna	0.86	0.59	1.24e-06	3.99e-07	5.44e-08	0.87	0.74	0.46	Alphaproteobacteria	Aerobic	Multiple	Mesophilic	P	1.42e-06	4.72e-07	7.03e-08	0.91	0.8	0.53
Nostoc_punctiforme_PCC_73102_NC_010628.fna	8.23	0.59	1.32e-06	4.03e-07	1.43e-07	0.89	0.8	0.76	Cyanobacteria	Aerobic	Multiple	Mesophilic	NP	1.74e-06	7.61e-07	2.06e-07	0.92	0.88	0.8
Nostoc_sp_NC_003272.fna	6.41	0.59	1.2e-06	4.57e-07	1.8e-07	0.88	0.82	0.79	Cyanobacteria	Aerobic	Multiple	Mesophilic	NP	1.67e-06	8.62e-07	2.51e-07	0.91	0.88	0.83
Photobacterium_profundum_SS9_NC_006371.fna	2.24	0.59	1.11e-06	4.4e-07	1.54e-07	0.87	0.8	0.68	Gammaproteobacteria	Facultative	Multiple	Psychrophilic	NP	1.6e-06	7.71e-07	1.92e-07	0.91	0.87	0.73
Pyrococcus_furiosus_NC_003413.fna	1.91	0.59	2.41e-06	4.98e-07	1.08e-07	0.94	0.78	0.65	Archaea	Anaerobic	Aquatic	Thermophilic	NP	2.38e-06	5.69e-07	1.13e-07	0.95	0.83	0.67
Streptococcus_gordonii_Challis_substr_CH1_NC_009785.fna	2.2	0.59	1.93e-06	4.32e-07	1.25e-07	0.88	0.74	0.58	Firmicutes	Facultative	HA	Mesophilic	P	2.36e-06	7.87e-07	1.85e-07	0.92	0.86	0.7
Streptococcus_suis_05ZYH33_NC_009442.fna	2.1	0.59	1.67e-06	4.89e-07	1.72e-07	0.86	0.76	0.69	Firmicutes	Facultative	HA	Mesophilic	P	2.22e-06	9.03e-07	2.3e-07	0.92	0.88	0.78
Streptococcus_suis_98HAH33_NC_009443.fna	2.1	0.59	1.67e-06	4.91e-07	1.73e-07	0.86	0.76	0.69	Firmicutes	Facultative	HA	Mesophilic	P	2.22e-06	9.05e-07	2.31e-07	0.92	0.88	0.78
Acinetobacter_sp_ADP1_NC_005966.fna	3.6	0.6	1.96e-06	5.12e-07	9.96e-08	0.91	0.81	0.64	Gammaproteobacteria	Aerobic	Multiple	Mesophilic	P	2.49e-06	9.39e-07	1.49e-07	0.93	0.89	0.73
Chlamydia_muridarum_NC_002620.fna	1.07	0.6	2.26e-06	4.86e-07	1.04e-07	0.91	0.77	0.55	Chlamydiae_Verrucomicrobia	Aerobic	HA	Mesophilic	P	2.41e-06	7.07e-07	1.27e-07	0.93	0.84	0.62
Chlamydophila_abortus_S26_3_NC_004552.fna	1.14	0.6	1.5e-06	4.52e-07	1.04e-07	0.86	0.75	0.6	Chlamydiae_Verrucomicrobia	Aerobic	HA	Mesophilic	P	1.73e-06	7.14e-07	1.35e-07	0.9	0.83	0.68
Leptospira_borgpetersenii_serovar_Hardjo-bovis_JB197_NC_008510.fna	3.58	0.6	5.08e-06	5.21e-07	1.13e-07	0.96	0.8	0.64	Spirochaetes	Aerobic	HA	Mesophilic	P	5.62e-06	7.93e-07	1.42e-07	0.97	0.86	0.68
Leptospira_borgpetersenii_serovar_Hardjo-bovis_JB197_NC_008511.fna	0.3	0.6	5e-06	5.25e-07	1.18e-07	0.96	0.82	0.67	Spirochaetes	Aerobic	HA	Mesophilic	P	5.54e-06	7.84e-07	1.55e-07	0.98	0.88	0.73
Leptospira_borgpetersenii_serovar_Hardjo-bovis_L550_NC_008508.fna	3.61	0.6	5.08e-06	5.21e-07	1.13e-07	0.96	0.8	0.64	Spirochaetes	Aerobic	HA	Mesophilic	P	5.62e-06	7.9e-07	1.42e-07	0.97	0.86	0.68
Leptospira_borgpetersenii_serovar_Hardjo-bovis_L550_NC_008509.fna	0.32	0.6	4.93e-06	5.07e-07	1.15e-07	0.96	0.82	0.67	Spirochaetes	Aerobic	HA	Mesophilic	P	5.51e-06	7.84e-07	1.5e-07	0.97	0.87	0.7
Mycoplasma_pneumonia_NC_000912.fna	0.82	0.6	2.98e-06	6.54e-07	1.83e-07	0.9	0.81	0.67	Firmicutes	Facultative	HA	Mesophilic	P	3.23e-06	1.02e-06	2.65e-07	0.93	0.89	0.76
Nitratiruptor_SB155-2_NC_009662.fna	1.88	0.6	4.02e-06	1.81e-06	2.27e-07	0.92	0.87	0.77	Epsilonproteobacteria	Anaerobic	Specialized	Thermophilic	NP	4.3e-06	2.03e-06	2.84e-07	0.93	0.91	0.81
Pasteurella_multocida_NC_002663.fna	2.26	0.6	1.91e-06	3.42e-07	1.61e-07	0.89	0.74	0.71	Gammaproteobacteria	Facultative	HA	Mesophilic	P	2.66e-06	1.02e-06	2.3e-07	0.93	0.89	0.79
Pseudoalteromonas_haloplanktis_TAC125_NC_007481.fna	3.21	0.6	2.45e-06	4.46e-07	1.53e-07	0.93	0.81	0.65	Gammaproteobacteria	Aerobic	Aquatic	Psychrophilic	NP	2.96e-06	8.53e-07	2.5e-07	0.95	0.88	0.75
Psychromonas_ingrahamii_37_NC_008709.fna	4.56	0.6	1.73e-06	5.27e-07	1.73e-07	0.89	0.78	0.64	Gammaproteobacteria	Anaerobic	Aquatic	Psychrophilic	NP	2.17e-06	8.83e-07	2.13e-07	0.91	0.86	0.72
Streptococcus_pneumoniae_R6_NC_003098.fna	2.04	0.6	1.88e-06	4.69e-07	1.7e-07	0.87	0.74	0.66	Firmicutes	Facultative	HA	Mesophilic	P	2.43e-06	8.83e-07	2.43e-07	0.92	0.88	0.77
Streptococcus_pneumoniae_TIGR4_NC_003028.fna	2.16	0.6	1.86e-06	4.59e-07	1.68e-07	0.86	0.73	0.65	Firmicutes	Facultative	HA	Mesophilic	P	2.4e-06	8.77e-07	2.39e-07	0.91	0.87	0.75
Thermoplasma_volcanium_NC_002689.fna	1.58	0.6	1.03e-06	5.63e-07	1.02e-07	0.88	0.82	0.62	Archaea	Facultative	Specialized	Thermophilic	NP	1.2e-06	6.93e-07	1.18e-07	0.9	0.86	0.66
Acinetobacter_baumannii_ACICU_NC_010611.fna	3.9	0.61	1.69e-06	3.78e-07	1.27e-07	0.88	0.76	0.59	Gammaproteobacteria	Aerobic	Aquatic	Mesophilic	P	2.26e-06	9.1e-07	2e-07	0.92	0.86	0.7
Acinetobacter_baumannii_ATCC_17978_NC_009085.fna	3.98	0.61	1.67e-06	3.69e-07	1.25e-07	0.88	0.75	0.58	Gammaproteobacteria	Aerobic	Multiple	Mesophilic	P	2.27e-06	9.51e-07	2.04e-07	0.92	0.87	0.7
Acinetobacter_baumannii_AYE_NC_010410.fna	3.94	0.61	1.68e-06	3.76e-07	1.26e-07	0.88	0.75	0.58	Gammaproteobacteria	Aerobic	Aquatic	Mesophilic	P	2.23e-06	8.89e-07	1.92e-07	0.91	0.86	0.69
Acinetobacter_baumannii_SDF_NC_010400.fna	3.42	0.61	1.68e-06	3.88e-07	1.25e-07	0.89	0.76	0.62	Gammaproteobacteria	Aerobic	Aquatic	Mesophilic	P	2.29e-06	9.57e-07	2.02e-07	0.92	0.87	0.7
Bartonella_quintana_Toulouse_NC_005955.fna	1.58	0.61	2.63e-06	4.98e-07	1.49e-07	0.89	0.74	0.62	Alphaproteobacteria	Aerobic	HA	Mesophilic	P	2.99e-06	7.89e-07	2.02e-07	0.93	0.85	0.71
Bartonella_tribocorum_CIP_105476_NC_010161.fna	2.62	0.61	2.79e-06	6.82e-07	1.84e-07	0.86	0.74	0.65	Alphaproteobacteria	Aerobic	HA	Mesophilic	P	3.12e-06	9.09e-07	2.23e-07	0.9	0.82	0.71
Campylobacter_concisus_13826_NC_009802.fna	2.05	0.61	5.34e-06	2e-06	8.87e-07	0.93	0.88	0.8	Epsilonproteobacteria	Aerobic	HA	Mesophilic	P	5.45e-06	2.33e-06	9.08e-07	0.95	0.91	0.84
Chlamydophila_caviae_NC_003361.fna	1.17	0.61	1.75e-06	4.81e-07	1.09e-07	0.89	0.78	0.61	Chlamydiae_Verrucomicrobia	Aerobic	HA	Mesophilic	P	2e-06	7.62e-07	1.41e-07	0.92	0.85	0.67
Chlamydophila_felis_Fe_C-56_NC_007899.fna	1.17	0.61	1.81e-06	4.45e-07	9.38e-08	0.88	0.75	0.57	Chlamydiae_Verrucomicrobia	Aerobic	HA	Mesophilic	P	1.98e-06	6.65e-07	1.17e-07	0.91	0.83	0.64
Clostridium_thermocellum_ATCC_27405_NC_009012.fna	3.84	0.61	2.33e-06	9.08e-07	1.17e-07	0.88	0.86	0.67	Firmicutes	Anaerobic	Multiple	Thermophilic	NP	2.44e-06	9.87e-07	1.26e-07	0.92	0.9	0.72
Cyanothece_ATCC_51142_NC_010547.fna	0.43	0.61	1.4e-06	3.17e-07	1.97e-07	0.85	0.74	0.76	Cyanobacteria	Facultative	Aquatic	Mesophilic	NP	1.87e-06	7.25e-07	2.49e-07	0.89	0.84	0.79
Cytophaga_hutchinsonii_ATCC_33406_NC_008255.fna	4.43	0.61	2.08e-06	9.99e-07	1.51e-07	0.91	0.91	0.68	Bacteroidetes_Chlorobi	Aerobic	Multiple	Mesophilic	NP	2.52e-06	1.36e-06	2.07e-07	0.93	0.93	0.73
Helicobacter_pylori_26695_NC_000915.fna	1.67	0.61	5.76e-06	1.32e-06	4.09e-07	0.96	0.92	0.86	Epsilonproteobacteria	Aerobic	HA	Mesophilic	P	6.01e-06	1.65e-06	5e-07	0.96	0.94	0.88
Helicobacter_pylori_HPAG1_NC_008086.fna	1.6	0.61	5.83e-06	1.34e-06	4.19e-07	0.96	0.92	0.86	Epsilonproteobacteria	Aerobic	HA	Mesophilic	P	6.1e-06	1.67e-06	5.09e-07	0.97	0.94	0.88
Lactobacillus_reuteri_F275_NC_009513.fna	2	0.61	1.36e-06	5.51e-07	2.1e-07	0.85	0.78	0.69	Firmicutes	Facultative	HA	Mesophilic	NP	1.95e-06	9.81e-07	2.27e-07	0.9	0.87	0.74
Leptospira_biflexa_serovar_Patoc__Patoc_1__Ames__NC_010842.fna	3.6	0.61	4.33e-06	6.43e-07	1.59e-07	0.93	0.8	0.67	Spirochaetes	Aerobic	Multiple	Mesophilic	NP	4.81e-06	1e-06	2.08e-07	0.95	0.87	0.74
Leptospira_biflexa_serovar_Patoc__Patoc_1__Ames__NC_010845.fna	0.28	0.61	4.45e-06	6.85e-07	1.83e-07	0.95	0.82	0.73	Spirochaetes	Aerobic	Multiple	Mesophilic	NP	4.91e-06	1.03e-06	2.31e-07	0.96	0.88	0.77
Leptospira_biflexa_serovar_Patoc__Patoc_1__Paris__NC_010602.fna	3.6	0.61	4.33e-06	6.43e-07	1.59e-07	0.93	0.8	0.67	Spirochaetes	Aerobic	Multiple	Mesophilic	NP	4.81e-06	1.01e-06	2.08e-07	0.95	0.87	0.74
Leptospira_biflexa_serovar_Patoc__Patoc_1__Paris__NC_010843.fna	0.28	0.61	4.45e-06	6.86e-07	1.83e-07	0.95	0.82	0.73	Spirochaetes	Aerobic	Multiple	Mesophilic	NP	4.85e-06	1.03e-06	2.27e-07	0.95	0.88	0.78
Leuconostoc_citreum_KM20_NC_010471.fna	1.8	0.61	1.79e-06	5.3e-07	1.66e-07	0.89	0.77	0.61	Firmicutes	Facultative	Specialized	Mesophilic	NP	2.58e-06	1.08e-06	2.09e-07	0.94	0.88	0.73
Methanosarcina_barkeri_fusaro_NC_007355.fna	4.84	0.61	2e-06	6.01e-07	8.46e-08	0.9	0.81	0.56	Archaea	Anaerobic	Multiple	Mesophilic	NP	2.33e-06	7.78e-07	1.36e-07	0.93	0.87	0.66
Streptococcus_pyogenes_M1_GAS_NC_002737.fna	1.85	0.61	1.78e-06	4.77e-07	1.68e-07	0.86	0.74	0.63	Firmicutes	Facultative	HA	Mesophilic	P	2.41e-06	9.55e-07	2.05e-07	0.91	0.87	0.73
Streptococcus_pyogenes_MGAS10394_NC_006086.fna	1.9	0.61	1.74e-06	4.62e-07	1.64e-07	0.85	0.74	0.63	Firmicutes	Facultative	HA	Mesophilic	P	2.32e-06	9.07e-07	1.97e-07	0.91	0.86	0.72
Streptococcus_pyogenes_MGAS2096_NC_008023.fna	1.86	0.61	1.75e-06	4.65e-07	1.69e-07	0.84	0.73	0.63	Firmicutes	Facultative	HA	Mesophilic	P	2.33e-06	9.1e-07	1.98e-07	0.9	0.85	0.72
Streptococcus_pyogenes_MGAS315_NC_004070.fna	1.9	0.61	1.76e-06	4.77e-07	1.66e-07	0.85	0.73	0.63	Firmicutes	Facultative	HA	Mesophilic	P	2.36e-06	9.32e-07	2e-07	0.91	0.86	0.72
Streptococcus_pyogenes_MGAS5005_NC_007297.fna	1.84	0.61	1.77e-06	4.74e-07	1.68e-07	0.86	0.74	0.63	Firmicutes	Facultative	HA	Mesophilic	P	2.39e-06	9.43e-07	2.02e-07	0.91	0.87	0.73
Streptococcus_pyogenes_MGAS8232_NC_003485.fna	1.9	0.61	1.76e-06	4.7e-07	1.65e-07	0.85	0.74	0.63	Firmicutes	Facultative	HA	Mesophilic	P	2.37e-06	9.34e-07	2e-07	0.91	0.86	0.73
Streptococcus_pyogenes_MGAS9429_NC_008021.fna	1.84	0.61	1.77e-06	4.75e-07	1.67e-07	0.85	0.74	0.63	Firmicutes	Facultative	HA	Mesophilic	P	2.36e-06	9.31e-07	1.98e-07	0.91	0.86	0.73
Streptococcus_pyogenes_SSI-1_NC_004606.fna	1.89	0.61	1.77e-06	4.8e-07	1.67e-07	0.85	0.74	0.63	Firmicutes	Facultative	HA	Mesophilic	P	2.37e-06	9.32e-07	2.02e-07	0.91	0.86	0.72
Streptococcus_thermophilus_CNRZ1066_NC_006449.fna	1.8	0.61	1.47e-06	4.34e-07	1.35e-07	0.85	0.75	0.6	Firmicutes	Facultative	HA	Mesophilic	P	2.06e-06	8.71e-07	1.96e-07	0.92	0.88	0.74
Streptococcus_thermophilus_LMD-9_NC_008532.fna	1.86	0.61	1.44e-06	4.28e-07	1.32e-07	0.85	0.74	0.6	Firmicutes	Facultative	HA	Mesophilic	P	2.07e-06	8.8e-07	1.98e-07	0.91	0.88	0.74
Streptococcus_thermophilus_LMG_18311_NC_006448.fna	1.8	0.61	1.46e-06	4.35e-07	1.35e-07	0.85	0.75	0.6	Firmicutes	Facultative	HA	Mesophilic	P	2.06e-06	8.77e-07	1.98e-07	0.91	0.88	0.74
Thermotoga_lettingae_TMO_NC_009828.fna	2.14	0.61	2.85e-06	7.61e-07	1.2e-07	0.92	0.85	0.72	Thermotogae	Anaerobic	Specialized	Thermophilic	NP	3.07e-06	8.87e-07	1.4e-07	0.93	0.88	0.74
Vibrio_fischeri_ES114_NC_006840.fna	2.91	0.61	1.25e-06	5.4e-07	1.82e-07	0.86	0.81	0.68	Gammaproteobacteria	Facultative	Aquatic	Mesophilic	P	1.96e-06	1.1e-06	2.66e-07	0.91	0.89	0.77
Bartonella_bacilliformis_KC583_NC_008783.fna	1.45	0.62	2.32e-06	4.69e-07	1.63e-07	0.87	0.73	0.61	Alphaproteobacteria	Aerobic	HA	Mesophilic	P	2.81e-06	8.11e-07	2.17e-07	0.92	0.84	0.7
Bartonella_henselae_Houston_1_NC_005956.fna	1.93	0.62	2.67e-06	5.7e-07	1.65e-07	0.87	0.73	0.62	Alphaproteobacteria	Aerobic	HA	Mesophilic	P	2.99e-06	8.33e-07	2.13e-07	0.91	0.83	0.69
Colwellia_psychrerythraea_34H_NC_003910.fna	5.37	0.62	1.25e-06	5.11e-07	2.06e-07	0.88	0.8	0.68	Gammaproteobacteria	Facultative	Specialized	Psychrophilic	NP	1.82e-06	9.52e-07	2.75e-07	0.91	0.87	0.75
Cyanothece_ATCC_51142_NC_010546.fna	4.93	0.62	1.57e-06	4.07e-07	2.49e-07	0.9	0.79	0.8	Cyanobacteria	Facultative	Aquatic	Mesophilic	NP	2.38e-06	1.11e-06	3.45e-07	0.93	0.89	0.84
Enterococcus_faecalis_V583_NC_004668.fna	3.22	0.62	2.36e-06	3.29e-07	1.86e-07	0.84	0.69	0.66	Firmicutes	Anaerobic	Multiple	Mesophilic	P	3.08e-06	9.63e-07	2.18e-07	0.9	0.85	0.73
Haemophilus_ducreyi_35000HP_NC_002940.fna	1.7	0.62	2.01e-06	4.54e-07	2.05e-07	0.9	0.77	0.68	Gammaproteobacteria	Facultative	HA	Mesophilic	P	2.78e-06	1.13e-06	2.75e-07	0.93	0.87	0.75
Haemophilus_influenzae_86_028NP_NC_007146.fna	1.91	0.62	2.41e-06	3.98e-07	1.98e-07	0.91	0.79	0.75	Gammaproteobacteria	Facultative	HA	Mesophilic	P	3.17e-06	1.03e-06	2.73e-07	0.94	0.88	0.8
Haemophilus_influenzae_NC_000907.fna	1.83	0.62	2.46e-06	4.13e-07	2.02e-07	0.92	0.81	0.77	Gammaproteobacteria	Facultative	HA	Mesophilic	P	3.24e-06	1.08e-06	2.8e-07	0.94	0.89	0.81
Helicobacter_acinonychis_Sheeba_NC_008229.fna	1.55	0.62	5.55e-06	1.28e-06	4.12e-07	0.95	0.92	0.87	Epsilonproteobacteria	Aerobic	HA	Mesophilic	P	5.89e-06	1.64e-06	5.06e-07	0.96	0.94	0.89
Legionella_pneumophila_Corby_NC_009494.fna	3.58	0.62	1.84e-06	2.67e-07	1.26e-07	0.9	0.72	0.65	Gammaproteobacteria	Aerobic	HA	Mesophilic	P	2.24e-06	5.12e-07	1.49e-07	0.92	0.8	0.69
Legionella_pneumophila_Lens_NC_006369.fna	3.35	0.62	1.83e-06	2.73e-07	1.27e-07	0.91	0.72	0.64	Gammaproteobacteria	Aerobic	HA	Mesophilic	P	2.21e-06	5.19e-07	1.49e-07	0.92	0.81	0.69
Legionella_pneumophila_Paris_NC_006368.fna	3.5	0.62	1.83e-06	2.63e-07	1.26e-07	0.9	0.71	0.64	Gammaproteobacteria	Aerobic	HA	Mesophilic	P	2.21e-06	5.08e-07	1.48e-07	0.92	0.8	0.69
Legionella_pneumophila_Philadelphia_1_NC_002942.fna	3.4	0.62	1.83e-06	2.66e-07	1.27e-07	0.91	0.72	0.65	Gammaproteobacteria	Aerobic	HA	Mesophilic	P	2.2e-06	5.12e-07	1.47e-07	0.92	0.8	0.69
Leuconostoc_mesenteroides_ATCC_8293_NC_008531.fna	2.04	0.62	1.59e-06	3.87e-07	1.46e-07	0.86	0.72	0.59	Firmicutes	Facultative	Specialized	Mesophilic	NP	2.3e-06	8.5e-07	1.8e-07	0.92	0.85	0.68
Listeria_monocytogenes_4b_F2365_NC_002973.fna	2.91	0.62	2.01e-06	3.97e-07	1.77e-07	0.86	0.76	0.66	Firmicutes	Facultative	Multiple	Mesophilic	NP	2.61e-06	8.7e-07	2.13e-07	0.92	0.87	0.74
Listeria_monocytogenes_NC_003210.fna	2.94	0.62	1.99e-06	3.92e-07	1.75e-07	0.86	0.75	0.66	Firmicutes	Facultative	Multiple	Mesophilic	NP	2.6e-06	8.73e-07	2.12e-07	0.91	0.86	0.74
Oenococcus_oeni_PSU-1_NC_008528.fna	1.78	0.62	3.5e-06	5.46e-07	1.52e-07	0.93	0.84	0.63	Firmicutes	Facultative	Multiple	Mesophilic	NP	4.01e-06	8.84e-07	1.76e-07	0.95	0.9	0.71
Prochlorococcus_marinus_MIT_9211_NC_009976.fna	1.69	0.62	1.83e-06	2.26e-07	8.76e-08	0.92	0.68	0.53	Cyanobacteria	Aerobic	Aquatic	Mesophilic	NP	2.04e-06	4.02e-07	1.06e-07	0.93	0.75	0.57
Streptococcus_pyogenes_MGAS10270_NC_008022.fna	1.93	0.62	1.75e-06	4.71e-07	1.66e-07	0.85	0.74	0.63	Firmicutes	Facultative	HA	Mesophilic	P	2.35e-06	9.25e-07	1.96e-07	0.91	0.86	0.72
Streptococcus_pyogenes_MGAS10750_NC_008024.fna	1.94	0.62	1.75e-06	4.6e-07	1.63e-07	0.85	0.73	0.62	Firmicutes	Facultative	HA	Mesophilic	P	2.33e-06	8.93e-07	1.92e-07	0.9	0.85	0.71
Streptococcus_pyogenes_MGAS6180_NC_007296.fna	1.9	0.62	1.77e-06	4.74e-07	1.67e-07	0.85	0.74	0.63	Firmicutes	Facultative	HA	Mesophilic	P	2.36e-06	9.32e-07	1.98e-07	0.91	0.86	0.72
Thermoanaerobacter_tengcongensis_NC_003869.fna	2.69	0.62	2.94e-06	8.35e-07	1.87e-07	0.87	0.73	0.67	Firmicutes	Anaerobic	Aquatic	Thermophilic	NP	2.67e-06	8.18e-07	1.87e-07	0.93	0.81	0.72
Treponema_denticola_ATCC_35405_NC_002967.fna	2.84	0.62	4.15e-06	1.13e-06	2.11e-07	0.93	0.88	0.76	Spirochaetes	Anaerobic	HA	Mesophilic	P	4.39e-06	1.27e-06	2.48e-07	0.94	0.9	0.79
Gramella_forsetii_KT0803_NC_008571.fna	3.8	0.63	2.13e-06	4.97e-07	1.19e-07	0.89	0.84	0.66	Bacteroidetes_Chlorobi	Aerobic	Multiple	Mesophilic	NP	2.39e-06	7.3e-07	1.68e-07	0.91	0.88	0.7
Haemophilus_somnus_129PT_NC_008309.fna	2.01	0.63	1.91e-06	3.2e-07	1.93e-07	0.88	0.78	0.79	Gammaproteobacteria	Facultative	HA	Mesophilic	P	2.57e-06	8.75e-07	2.52e-07	0.92	0.87	0.83
Lactobacillus_helveticus_DPC_4571_NC_010080.fna	2.08	0.63	1.75e-06	4.79e-07	1.33e-07	0.88	0.78	0.6	Firmicutes	Facultative	Multiple	Mesophilic	NP	2.42e-06	1.04e-06	1.74e-07	0.92	0.87	0.69
Listeria_innocua_NC_003212.fna	3.01	0.63	1.98e-06	3.73e-07	1.76e-07	0.85	0.73	0.65	Firmicutes	Facultative	Multiple	Mesophilic	NP	2.57e-06	8.48e-07	2.15e-07	0.91	0.85	0.73
Lysinibacillus_sphaericus_C3_41_NC_010382.fna	4.64	0.63	1.15e-06	3.05e-07	1.56e-07	0.82	0.71	0.66	Firmicutes	Aerobic	Specialized	Mesophilic	P	1.81e-06	8.03e-07	2.03e-07	0.88	0.83	0.71
Pediococcus_pentosaceus_ATCC_25745_NC_008525.fna	1.83	0.63	1.49e-06	4.65e-07	1.4e-07	0.82	0.77	0.61	Firmicutes	Facultative	Multiple	Mesophilic	NP	2.04e-06	9.1e-07	1.82e-07	0.88	0.86	0.69
Streptococcus_mutans_NC_004350.fna	2.03	0.63	2.16e-06	4.36e-07	1.91e-07	0.88	0.73	0.65	Firmicutes	Facultative	HA	Mesophilic	P	2.8e-06	9.4e-07	2.49e-07	0.93	0.87	0.76
Sulfolobus_acidocaldarius_DSM_639_NC_007181.fna	2.23	0.63	8.84e-07	2.37e-07	8.44e-08	0.89	0.7	0.64	Archaea	Aerobic	Specialized	Thermophilic	NP	9.6e-07	2.75e-07	8.96e-08	0.9	0.75	0.66
Vibrio_fischeri_ES114_NC_006841.fna	1.33	0.63	1.14e-06	4.25e-07	1.64e-07	0.86	0.78	0.67	Gammaproteobacteria	Facultative	Aquatic	Mesophilic	P	1.68e-06	8.4e-07	2.19e-07	0.91	0.87	0.74
Alkaliphilus_oremlandii_OhILAs_NC_009922.fna	3.12	0.64	1.49e-06	5.31e-07	2.04e-07	0.85	0.77	0.71	Firmicutes	Anaerobic	Aquatic	Mesophilic	NP	1.76e-06	7.93e-07	2.42e-07	0.9	0.85	0.76
Bacillus_cereus_ATCC_10987_NC_003909.fna	5.22	0.64	1.24e-06	5.22e-07	1.89e-07	0.77	0.74	0.67	Firmicutes	Facultative	Multiple	Mesophilic	P	1.91e-06	1.03e-06	2.15e-07	0.85	0.82	0.7
Bacillus_cereus_cytotoxis_NVH_391-98_NC_009674.fna	4.09	0.64	1.56e-06	5.55e-07	1.76e-07	0.81	0.74	0.67	Firmicutes	Facultative	Multiple	Mesophilic	P	2.31e-06	1.07e-06	2.06e-07	0.88	0.83	0.7
Bacillus_weihenstephanensis_KBAB4_NC_010184.fna	5.26	0.64	1.21e-06	4.87e-07	1.81e-07	0.77	0.73	0.67	Firmicutes	Aerobic	Terrestial	Mesophilic	P	1.87e-06	9.96e-07	2.11e-07	0.85	0.83	0.7
Helicobacter_hepaticus_NC_004917.fna	1.8	0.64	3.25e-06	1.2e-06	3.32e-07	0.94	0.9	0.82	Epsilonproteobacteria	Aerobic	HA	Mesophilic	P	3.68e-06	1.53e-06	3.79e-07	0.95	0.92	0.84
Lactococcus_lactis_cremoris_MG1363_NC_009004.fna	2.53	0.64	2.8e-06	3.65e-07	1.77e-07	0.86	0.7	0.64	Firmicutes	Facultative	Multiple	Mesophilic	NP	3.52e-06	7.51e-07	2.29e-07	0.92	0.84	0.75
Lactococcus_lactis_cremoris_SK11_NC_008527.fna	2.44	0.64	2.81e-06	3.7e-07	1.79e-07	0.87	0.71	0.65	Firmicutes	Facultative	Multiple	Mesophilic	NP	3.5e-06	7.51e-07	2.27e-07	0.92	0.84	0.75
Listeria_welshimeri_serovar_6b_SLCC5334_NC_008555.fna	2.81	0.64	1.99e-06	4.1e-07	1.83e-07	0.85	0.74	0.65	Firmicutes	Facultative	Multiple	Mesophilic	NP	2.66e-06	9.47e-07	2.23e-07	0.91	0.86	0.74
Oceanobacillus_iheyensis_NC_004193.fna	3.63	0.64	9.3e-07	3.76e-07	1.69e-07	0.82	0.77	0.65	Firmicutes	Aerobic	Multiple	Mesophilic	NP	1.56e-06	8.62e-07	1.9e-07	0.87	0.85	0.66
Picrophilus_torridus_DSM_9790_NC_005877.fna	1.55	0.64	2.59e-06	1.25e-06	3.75e-07	0.94	0.9	0.81	Archaea	Aerobic	Specialized	Thermophilic	NP	3.02e-06	1.56e-06	4.33e-07	0.95	0.93	0.84
Prochlorococcus_marinus_CCMP1375_NC_005042.fna	1.75	0.64	1.9e-06	2.22e-07	1.04e-07	0.92	0.66	0.56	Cyanobacteria	Aerobic	Aquatic	Mesophilic	NP	2.13e-06	4.15e-07	1.26e-07	0.93	0.75	0.59
Staphylothermus_marinus_F1_NC_009033.fna	1.57	0.64	1.26e-06	7.19e-07	3.37e-07	0.88	0.82	0.76	Archaea	Anaerobic	Specialized	Thermophilic	NP	1.48e-06	8.41e-07	3.33e-07	0.9	0.85	0.76
Streptococcus_agalactiae_2603_NC_004116.fna	2.16	0.64	1.29e-06	3.51e-07	1.7e-07	0.81	0.7	0.62	Firmicutes	Facultative	HA	Mesophilic	P	1.9e-06	8.3e-07	2.17e-07	0.88	0.84	0.7
Streptococcus_agalactiae_A909_NC_007432.fna	2.13	0.64	1.28e-06	3.52e-07	1.74e-07	0.81	0.7	0.63	Firmicutes	Facultative	HA	Mesophilic	P	1.87e-06	8.3e-07	2.22e-07	0.88	0.84	0.7
Streptococcus_agalactiae_NEM316_NC_004368.fna	2.21	0.64	1.33e-06	3.52e-07	1.74e-07	0.81	0.69	0.62	Firmicutes	Facultative	HA	Mesophilic	P	1.92e-06	8.25e-07	2.19e-07	0.89	0.84	0.7
Sulfolobus_solfataricus_NC_002754.fna	2.99	0.64	9.24e-07	2.85e-07	1.07e-07	0.88	0.75	0.66	Archaea	Aerobic	Specialized	Thermophilic	NP	9.8e-07	3.54e-07	1.15e-07	0.88	0.78	0.66
Bacillus_anthracis_Ames_0581_NC_007530.fna	5.23	0.65	1.24e-06	5.27e-07	1.9e-07	0.78	0.75	0.68	Firmicutes	Facultative	Multiple	Mesophilic	P	1.92e-06	1.06e-06	2.23e-07	0.86	0.84	0.71
Bacillus_anthracis_Ames_NC_003997.fna	5.23	0.65	1.24e-06	5.27e-07	1.9e-07	0.78	0.75	0.68	Firmicutes	Facultative	Multiple	Mesophilic	P	1.92e-06	1.06e-06	2.23e-07	0.86	0.84	0.71
Bacillus_anthracis_str_Sterne_NC_005945.fna	5.23	0.65	1.24e-06	5.27e-07	1.9e-07	0.78	0.75	0.68	Firmicutes	Facultative	Multiple	Mesophilic	P	1.91e-06	1.05e-06	2.2e-07	0.86	0.84	0.71
Bacillus_cereus_ATCC14579_NC_004722.fna	5.41	0.65	1.2e-06	4.93e-07	1.81e-07	0.77	0.73	0.66	Firmicutes	Facultative	Multiple	Mesophilic	P	1.85e-06	9.98e-07	2.08e-07	0.85	0.82	0.69
Bacillus_cereus_ZK_NC_006274.fna	5.3	0.65	1.23e-06	5.24e-07	1.89e-07	0.78	0.75	0.68	Firmicutes	Facultative	Multiple	Mesophilic	P	1.91e-06	1.05e-06	2.2e-07	0.85	0.83	0.71
Bacillus_thuringiensis_Al_Hakam_NC_008600.fna	5.26	0.65	1.22e-06	5.21e-07	1.89e-07	0.78	0.74	0.68	Firmicutes	Aerobic	Multiple	Mesophilic	P	1.88e-06	1.03e-06	2.17e-07	0.85	0.83	0.71
Bacillus_thuringiensis_konkukian_NC_005957.fna	5.24	0.65	1.23e-06	5.25e-07	1.89e-07	0.78	0.74	0.67	Firmicutes	Aerobic	Multiple	Mesophilic	P	1.91e-06	1.05e-06	2.21e-07	0.85	0.83	0.71
Caldicellulosiruptor_saccharolyticus_DSM_8903_NC_009437.fna	2.97	0.65	3.1e-06	7.91e-07	1.36e-07	0.89	0.71	0.65	Firmicutes	Anaerobic	Specialized	Thermophilic	NP	3.2e-06	9.13e-07	1.56e-07	0.93	0.78	0.68
Clostridium_phytofermentans_ISDg_NC_010001.fna	4.85	0.65	8.82e-07	4.44e-07	1.35e-07	0.81	0.76	0.61	Firmicutes	Anaerobic	Terrestial	Mesophilic	NP	1.36e-06	8.15e-07	1.42e-07	0.88	0.86	0.66
Fervidobacterium_nodosum_Rt17-B1_NC_009718.fna	1.95	0.65	1.99e-06	6.55e-07	1.46e-07	0.84	0.79	0.67	Thermotogae	Anaerobic	Specialized	Thermophilic	NP	2.14e-06	8.84e-07	1.7e-07	0.89	0.86	0.72
Lactobacillus_acidophilus_NCFM_NC_006814.fna	1.99	0.65	1.5e-06	5.03e-07	1.7e-07	0.84	0.77	0.62	Firmicutes	Facultative	Multiple	Mesophilic	NP	2.2e-06	1.09e-06	2.13e-07	0.9	0.87	0.69
Lactobacillus_gasseri_ATCC_33323_NC_008530.fna	1.89	0.65	1.75e-06	4.86e-07	1.74e-07	0.85	0.75	0.62	Firmicutes	Facultative	HA	Mesophilic	NP	2.38e-06	9.9e-07	2.13e-07	0.9	0.85	0.7
Lactobacillus_johnsonii_NCC_533_NC_005362.fna	1.99	0.65	1.6e-06	3.94e-07	1.61e-07	0.83	0.72	0.59	Firmicutes	Facultative	HA	Mesophilic	NP	2.18e-06	8.56e-07	2.01e-07	0.89	0.82	0.67
Lactococcus_lactis_NC_002662.fna	2.37	0.65	2.91e-06	3.74e-07	1.9e-07	0.86	0.71	0.65	Firmicutes	Facultative	Multiple	Mesophilic	NP	3.62e-06	7.93e-07	2.45e-07	0.92	0.84	0.75
Leptospira_interrogans_serovar_Copenhageni_NC_005823.fna	4.28	0.65	4.48e-06	5.09e-07	1.66e-07	0.92	0.8	0.65	Spirochaetes	Aerobic	HA	Mesophilic	P	4.88e-06	8.48e-07	1.98e-07	0.95	0.86	0.71
Leptospira_interrogans_serovar_Copenhageni_NC_005824.fna	0.35	0.65	4.69e-06	5.47e-07	1.69e-07	0.93	0.81	0.67	Spirochaetes	Aerobic	HA	Mesophilic	P	5.25e-06	9.56e-07	2.18e-07	0.95	0.88	0.75
Leptospira_interrogans_serovar_Lai_NC_004342.fna	4.33	0.65	4.47e-06	5.02e-07	1.66e-07	0.92	0.79	0.65	Spirochaetes	Aerobic	HA	Mesophilic	P	4.92e-06	8.2e-07	1.96e-07	0.94	0.86	0.71
Leptospira_interrogans_serovar_Lai_NC_004343.fna	0.36	0.65	4.59e-06	5.37e-07	1.69e-07	0.93	0.81	0.67	Spirochaetes	Aerobic	HA	Mesophilic	P	5.16e-06	8.97e-07	2.13e-07	0.95	0.88	0.74
Parachlamydia_sp_UWE25_NC_005861.fna	2.41	0.65	3.13e-06	1.37e-07	8.98e-08	0.88	0.55	0.53	Chlamydiae_Verrucomicrobia	Aerobic	HA	Mesophilic	P	3.48e-06	5.75e-07	1.39e-07	0.91	0.74	0.61
Prochlorococcus_marinus_NATL2A_NC_007335.fna	1.84	0.65	2.09e-06	2.04e-07	1.11e-07	0.91	0.64	0.58	Cyanobacteria	Aerobic	Aquatic	Mesophilic	NP	2.35e-06	4e-07	1.3e-07	0.92	0.73	0.6
Thermoanaerobacter_pseudethanolicus_ATCC_33223_NC_010321.fna	2.36	0.65	2.44e-06	7.53e-07	1.82e-07	0.85	0.7	0.67	Firmicutes	Anaerobic	Aquatic	Thermophilic	NP	2.24e-06	7.56e-07	1.94e-07	0.91	0.78	0.7
Thermoanaerobacter_X514_NC_010320.fna	2.46	0.65	2.4e-06	7.28e-07	1.81e-07	0.85	0.7	0.67	Firmicutes	Anaerobic	Aquatic	Thermophilic	NP	2.24e-06	7.42e-07	1.91e-07	0.91	0.78	0.7
Wolbachia_endosymbiont_of_Drosophila_melanogaster_NC_002978.fna	1.27	0.65	1.4e-06	3.66e-07	1.15e-07	0.9	0.74	0.63	Alphaproteobacteria	Aerobic	HA	Mesophilic	NP	1.57e-06	4.28e-07	1.23e-07	0.92	0.77	0.59
Candidatus_Ruthia_magnifica_Cm_Calyptogena_magnifica__NC_008610.fna	1.16	0.66	1.96e-06	5.6e-07	2.13e-07	0.92	0.82	0.65	Gammaproteobacteria	Aerobic	HA	Mesophilic	NP	2.78e-06	1.17e-06	2.7e-07	0.94	0.88	0.73
Flavobacterium_johnsoniae_UW101_NC_009441.fna	6.1	0.66	3.23e-06	5.04e-07	1.53e-07	0.88	0.83	0.65	Bacteroidetes_Chlorobi	Aerobic	Aquatic	Mesophilic	NP	3.44e-06	8.67e-07	2.16e-07	0.91	0.88	0.71
Nitrosopumilus_maritimus_SCM1_NC_010085.fna	1.65	0.66	4.09e-06	6.62e-07	1.89e-07	0.89	0.73	0.61	Archaea	Aerobic	Aquatic	Mesophilic	NP	4.64e-06	1.02e-06	2.31e-07	0.94	0.8	0.68
Petrotoga_mobilis_SJ95_NC_010003.fna	2.17	0.66	2.57e-06	5.72e-07	1.27e-07	0.88	0.76	0.71	Thermotogae	Anaerobic	Specialized	Thermophilic	NP	2.54e-06	7.22e-07	1.34e-07	0.91	0.82	0.71
Thiomicrospira_denitrificans_ATCC_33889_NC_007575.fna	2.2	0.66	3.28e-06	1.63e-06	2.79e-07	0.92	0.84	0.79	Gammaproteobacteria	Anaerobic	Aquatic	Mesophilic	NP	3.68e-06	2e-06	3.4e-07	0.94	0.87	0.81
Trichodesmium_erythraeum_IMS101_NC_008312.fna	7.75	0.66	1.61e-06	4.4e-07	1.7e-07	0.86	0.7	0.68	Cyanobacteria	Aerobic	Aquatic	Mesophilic	NP	2.01e-06	9e-07	2.71e-07	0.89	0.8	0.74
Wolbachia_endosymbiont_of_Brugia_malayi_TRS_NC_006833.fna	1.08	0.66	1.22e-06	3.46e-07	1.01e-07	0.91	0.71	0.56	Alphaproteobacteria	Aerobic	HA	Mesophilic	NP	1.36e-06	4.21e-07	1.17e-07	0.92	0.76	0.57
Wolbachia_pipientis_NC_010981.fna	1.48	0.66	1.47e-06	3.95e-07	1.15e-07	0.91	0.73	0.57	Alphaproteobacteria	Aerobic	HA	Mesophilic	NP	1.56e-06	4.3e-07	1.22e-07	0.92	0.76	0.56
Baumannia_cicadellinicola_Homalodisca_coagulata_NC_007984.fna	0.69	0.67	9.92e-07	6.52e-07	2.71e-07	0.87	0.82	0.7	Gammaproteobacteria	Facultative	HA	Mesophilic	NP	1.42e-06	1.12e-06	3.09e-07	0.92	0.89	0.75
Campylobacter_fetus_82-40_NC_008599.fna	1.77	0.67	3.56e-06	1.67e-06	4.76e-07	0.92	0.84	0.75	Epsilonproteobacteria	Aerobic	HA	Mesophilic	P	3.73e-06	1.99e-06	5.35e-07	0.94	0.88	0.77
Flavobacterium_psychrophilum_JIP02_86_NC_009613.fna	2.86	0.67	3.21e-06	5.35e-07	1.85e-07	0.85	0.76	0.72	Bacteroidetes_Chlorobi	Aerobic	Aquatic	Mesophilic	NP	3.17e-06	8.58e-07	2.54e-07	0.89	0.84	0.79
Francisella_philomiragia_ATCC_25017_NC_010336.fna	2.05	0.67	1.27e-06	6.08e-07	1.33e-07	0.9	0.73	0.62	Gammaproteobacteria	Aerobic	Multiple	Mesophilic	P	1.69e-06	9.17e-07	1.61e-07	0.93	0.8	0.63
Lactobacillus_salivarius_UCC118_NC_007929.fna	1.83	0.67	1.1e-06	3.99e-07	1.91e-07	0.82	0.74	0.65	Firmicutes	Facultative	HA	Mesophilic	NP	1.85e-06	9.61e-07	2.3e-07	0.9	0.84	0.7
Lawsonia_intracellularis_PHE_MN1_00_NC_008011.fna	1.46	0.67	1.22e-06	7.04e-07	3e-07	0.88	0.8	0.68	Deltaproteobacteria	Facultative	HA	Mesophilic	P	1.94e-06	1.1e-06	3.11e-07	0.93	0.88	0.73
Methanococcus_maripaludis_S2_NC_005791.fna	1.66	0.67	3.55e-06	5.73e-07	2.1e-07	0.88	0.83	0.74	Archaea	Anaerobic	Aquatic	Mesophilic	NP	4.07e-06	8.89e-07	2.85e-07	0.92	0.88	0.78
Rickettsia_massiliae_MTU5_NC_009900.fna	1.36	0.67	1.33e-06	4.13e-07	1.88e-07	0.9	0.86	0.76	Alphaproteobacteria	Aerobic	HA	Mesophilic	P	1.59e-06	6.56e-07	2.49e-07	0.92	0.9	0.79
Staphylococcus_aureus_aureus_MRSA252_NC_002952.fna	2.9	0.67	9.79e-07	2.82e-07	1.73e-07	0.8	0.68	0.61	Firmicutes	Facultative	HA	Mesophilic	P	1.9e-06	9.73e-07	2.54e-07	0.88	0.82	0.67
Staphylococcus_aureus_aureus_MSSA476_NC_002953.fna	2.8	0.67	9.88e-07	2.9e-07	1.79e-07	0.8	0.68	0.62	Firmicutes	Facultative	HA	Mesophilic	P	1.91e-06	9.84e-07	2.61e-07	0.88	0.83	0.68
Staphylococcus_aureus_COL_NC_002951.fna	2.81	0.67	9.88e-07	2.89e-07	1.78e-07	0.8	0.68	0.61	Firmicutes	Facultative	HA	Mesophilic	P	1.93e-06	9.81e-07	2.62e-07	0.88	0.82	0.67
Staphylococcus_aureus_Mu50_NC_002758.fna	2.88	0.67	9.71e-07	2.85e-07	1.74e-07	0.79	0.67	0.61	Firmicutes	Facultative	HA	Mesophilic	P	1.89e-06	9.58e-07	2.52e-07	0.87	0.82	0.67
Staphylococcus_aureus_MW2_NC_003923.fna	2.82	0.67	9.88e-07	2.89e-07	1.78e-07	0.8	0.68	0.61	Firmicutes	Facultative	HA	Mesophilic	P	1.92e-06	9.78e-07	2.61e-07	0.88	0.82	0.67
Staphylococcus_aureus_N315_NC_002745.fna	2.81	0.67	9.79e-07	2.9e-07	1.76e-07	0.79	0.68	0.61	Firmicutes	Facultative	HA	Mesophilic	P	1.91e-06	9.71e-07	2.58e-07	0.88	0.82	0.67
Staphylococcus_aureus_NCTC_8325_NC_007795.fna	2.82	0.67	9.82e-07	2.9e-07	1.78e-07	0.8	0.68	0.61	Firmicutes	Facultative	HA	Mesophilic	P	1.89e-06	9.53e-07	2.57e-07	0.88	0.82	0.67
Staphylococcus_aureus_RF122_NC_007622.fna	2.74	0.67	9.68e-07	2.86e-07	1.77e-07	0.81	0.69	0.62	Firmicutes	Facultative	HA	Mesophilic	P	1.91e-06	9.88e-07	2.63e-07	0.89	0.83	0.68
Staphylococcus_aureus_USA300_NC_007793.fna	2.87	0.67	9.81e-07	2.87e-07	1.76e-07	0.8	0.68	0.61	Firmicutes	Facultative	HA	Mesophilic	P	1.93e-06	9.88e-07	2.63e-07	0.88	0.82	0.67
Staphylococcus_haemolyticus_NC_007168.fna	2.69	0.67	7.6e-07	3.19e-07	1.71e-07	0.75	0.68	0.59	Firmicutes	Facultative	HA	Mesophilic	P	1.59e-06	9.88e-07	2.61e-07	0.84	0.81	0.66
Staphylococcus_saprophyticus_NC_007350.fna	2.52	0.67	8.81e-07	2.85e-07	1.55e-07	0.81	0.7	0.59	Firmicutes	Facultative	HA	Mesophilic	P	1.83e-06	1.02e-06	2.47e-07	0.89	0.84	0.68
Sulfolobus_tokodaii_NC_003106.fna	2.69	0.67	1.04e-06	3.04e-07	1.28e-07	0.87	0.72	0.67	Archaea	Aerobic	Specialized	Thermophilic	NP	1.17e-06	4.32e-07	1.44e-07	0.89	0.77	0.68
Campylobacter_hominis_ATCC_BAA-381_NC_009714.fna	1.71	0.68	7.25e-06	9.75e-07	5.27e-07	0.93	0.82	0.77	Epsilonproteobacteria	Anaerobic	HA	Mesophilic	P	7.06e-06	1.15e-06	5.72e-07	0.95	0.87	0.79
Candidatus_Vesicomyosocius_okutanii_HA_NC_009465.fna	1.02	0.68	1.24e-06	5.14e-07	2.41e-07	0.87	0.78	0.65	Gammaproteobacteria	Anaerobic	HA	Mesophilic	NP	2.11e-06	1.18e-06	2.98e-07	0.91	0.86	0.71
Clostridium_kluyveri_DSM_555_NC_009706.fna	3.96	0.68	1.65e-06	7.56e-07	1.31e-07	0.86	0.74	0.56	Firmicutes	Anaerobic	Aquatic	Mesophilic	NP	1.68e-06	8.08e-07	1.49e-07	0.9	0.79	0.57
Finegoldia_magna_ATCC_29328_NC_010376.fna	1.8	0.68	2.47e-06	4.95e-07	1.77e-07	0.78	0.68	0.59	Firmicutes	Anaerobic	Multiple	Mesophilic	P	2.89e-06	7.81e-07	1.96e-07	0.85	0.78	0.63
Francisella_tularensis_FSC_198_NC_008245.fna	1.89	0.68	1.33e-06	6.65e-07	1.52e-07	0.9	0.78	0.64	Gammaproteobacteria	Aerobic	Multiple	Mesophilic	P	1.75e-06	9.92e-07	1.89e-07	0.93	0.84	0.67
Francisella_tularensis_holarctica_NC_007880.fna	1.9	0.68	1.33e-06	6.65e-07	1.5e-07	0.9	0.77	0.64	Gammaproteobacteria	Aerobic	Multiple	Mesophilic	P	1.75e-06	9.94e-07	1.89e-07	0.93	0.83	0.67
Francisella_tularensis_tularensis_NC_006570.fna	1.89	0.68	1.33e-06	6.66e-07	1.52e-07	0.9	0.78	0.64	Gammaproteobacteria	Aerobic	Multiple	Mesophilic	P	1.75e-06	9.93e-07	1.89e-07	0.93	0.84	0.67
Mycoplasma_genitalium_NC_000908.fna	0.58	0.68	4.28e-06	9.84e-07	2.76e-07	0.91	0.81	0.61	Firmicutes	Facultative	HA	Mesophilic	P	4.8e-06	1.28e-06	3.01e-07	0.93	0.86	0.67
Nanoarchaeum_equitans_NC_005213.fna	0.49	0.68	2.83e-06	1.5e-06	3.38e-07	0.95	0.87	0.76	Archaea	Anaerobic	HA	Thermophilic	NP	2.83e-06	1.65e-06	3.51e-07	0.96	0.9	0.76
Rickettsia_akari_Hartford_NC_009881.fna	1.23	0.68	1.15e-06	3.81e-07	1.79e-07	0.9	0.86	0.76	Alphaproteobacteria	Aerobic	HA	Mesophilic	P	1.47e-06	6.33e-07	2.39e-07	0.93	0.9	0.79
Rickettsia_bellii_RML369_C_NC_007940.fna	1.52	0.68	1.4e-06	3.75e-07	2.02e-07	0.89	0.8	0.79	Alphaproteobacteria	Aerobic	HA	Mesophilic	P	1.61e-06	5.78e-07	2.4e-07	0.92	0.85	0.79
Rickettsia_conorii_NC_003103.fna	1.27	0.68	1.32e-06	4.07e-07	1.85e-07	0.91	0.87	0.78	Alphaproteobacteria	Aerobic	HA	Mesophilic	P	1.55e-06	6.45e-07	2.39e-07	0.94	0.91	0.8
Rickettsia_felis_URRWXCal2_NC_007109.fna	1.49	0.68	1.42e-06	4.16e-07	1.92e-07	0.9	0.86	0.79	Alphaproteobacteria	Aerobic	HA	Mesophilic	P	1.57e-06	6.42e-07	2.42e-07	0.93	0.9	0.81
Staphylococcus_epidermidis_ATCC_12228_NC_004461.fna	2.5	0.68	7.78e-07	2.47e-07	1.55e-07	0.74	0.66	0.6	Firmicutes	Facultative	HA	Mesophilic	P	1.51e-06	8.1e-07	2.31e-07	0.84	0.79	0.67
Staphylococcus_epidermidis_RP62A_NC_002976.fna	2.62	0.68	7.62e-07	2.5e-07	1.55e-07	0.73	0.65	0.6	Firmicutes	Facultative	HA	Mesophilic	P	1.51e-06	8.23e-07	2.31e-07	0.84	0.79	0.66
Sulfurihydrogenibium_YO3AOP1_NC_010730.fna	1.84	0.68	3.3e-06	8.65e-07	2.18e-07	0.91	0.87	0.79	Aquificiae	Facultative	Specialized	Thermophilic	NP	3.49e-06	1.19e-06	3.18e-07	0.92	0.91	0.82
Campylobacter_jejuni_81-176_NC_008787.fna	1.62	0.69	5.78e-06	8.41e-07	3.37e-07	0.92	0.81	0.76	Epsilonproteobacteria	Aerobic	Multiple	Mesophilic	P	6.29e-06	1.33e-06	4.09e-07	0.94	0.86	0.79
Campylobacter_jejuni_81116_NC_009839.fna	1.63	0.69	5.82e-06	8.4e-07	3.36e-07	0.92	0.81	0.75	Epsilonproteobacteria	Aerobic	Multiple	Mesophilic	P	6.31e-06	1.33e-06	4.12e-07	0.94	0.86	0.79
Campylobacter_jejuni_doylei_269_97_NC_009707.fna	1.85	0.69	5.68e-06	7.95e-07	3.03e-07	0.91	0.79	0.74	Epsilonproteobacteria	Aerobic	Multiple	Mesophilic	P	6.22e-06	1.27e-06	3.85e-07	0.94	0.85	0.79
Campylobacter_jejuni_NC_002163.fna	1.64	0.69	5.78e-06	8.42e-07	3.36e-07	0.91	0.8	0.74	Epsilonproteobacteria	Aerobic	Multiple	Mesophilic	P	6.3e-06	1.33e-06	4.09e-07	0.94	0.86	0.79
Clostridium_acetobutylicum_NC_003030.fna	3.94	0.69	1.35e-06	5.71e-07	1.08e-07	0.84	0.67	0.57	Firmicutes	Anaerobic	HA	Mesophilic	NP	1.39e-06	6.26e-07	1.14e-07	0.91	0.76	0.58
Methanobrevibacter_smithii_ATCC_35061_NC_009515.fna	1.85	0.69	1.95e-06	5.26e-07	2.6e-07	0.89	0.84	0.68	Archaea	Anaerobic	Multiple	Mesophilic	NP	2.53e-06	8.33e-07	3.32e-07	0.92	0.87	0.7
Methanococcus_jannaschii_NC_000909.fna	1.66	0.69	2.48e-06	8.15e-07	3.04e-07	0.93	0.79	0.75	Archaea	Anaerobic	Aquatic	Thermophilic	NP	2.92e-06	1.17e-06	3.25e-07	0.94	0.84	0.78
Methanococcus_vannielii_SB_NC_009634.fna	1.72	0.69	3.28e-06	5.15e-07	1.99e-07	0.88	0.8	0.74	Archaea	Anaerobic	Aquatic	Mesophilic	NP	3.7e-06	7.27e-07	2.57e-07	0.91	0.85	0.77
Mycoplasma_gallisepticum_NC_004829.fna	1	0.69	2.44e-06	1.37e-06	3.07e-07	0.85	0.84	0.59	Firmicutes	Facultative	HA	Mesophilic	P	3.05e-06	1.95e-06	3.53e-07	0.89	0.89	0.65
Orientia_tsutsugamushi_Boryong_NC_009488.fna	2.13	0.69	9.63e-07	2.76e-07	1.2e-07	0.92	0.73	0.6	Alphaproteobacteria	Aerobic	HA	Mesophilic	P	1.3e-06	5.27e-07	1.72e-07	0.94	0.79	0.58
Orientia_tsutsugamushi_Ikeda_NC_010793.fna	2.01	0.69	9.79e-07	2.76e-07	1.2e-07	0.92	0.71	0.57	Alphaproteobacteria	Aerobic	HA	Mesophilic	P	1.3e-06	4.64e-07	1.39e-07	0.94	0.78	0.59
Prochlorococcus_marinus_AS9601_NC_008816.fna	1.67	0.69	2.68e-06	1.94e-07	1.11e-07	0.91	0.64	0.59	Cyanobacteria	Aerobic	Aquatic	Mesophilic	NP	2.81e-06	3.85e-07	1.28e-07	0.92	0.71	0.59
Prochlorococcus_marinus_MED4_NC_005072.fna	1.66	0.69	2.44e-06	2.02e-07	1.3e-07	0.91	0.63	0.59	Cyanobacteria	Aerobic	Aquatic	Mesophilic	NP	2.58e-06	3.95e-07	1.52e-07	0.92	0.7	0.59
Prochlorococcus_marinus_MIT_9215_NC_009840.fna	1.74	0.69	2.72e-06	1.87e-07	1.1e-07	0.91	0.64	0.59	Cyanobacteria	Aerobic	Aquatic	Mesophilic	NP	2.85e-06	3.79e-07	1.27e-07	0.92	0.72	0.59
Prochlorococcus_marinus_MIT_9301_NC_009091.fna	1.64	0.69	2.73e-06	1.97e-07	1.15e-07	0.91	0.65	0.59	Cyanobacteria	Aerobic	Aquatic	Mesophilic	NP	2.85e-06	3.86e-07	1.32e-07	0.92	0.71	0.59
Prochlorococcus_marinus_MIT_9312_NC_007577.fna	1.71	0.69	2.58e-06	1.88e-07	1.12e-07	0.91	0.64	0.59	Cyanobacteria	Aerobic	Aquatic	Mesophilic	NP	2.71e-06	3.76e-07	1.32e-07	0.92	0.71	0.59
Prochlorococcus_marinus_MIT_9515_NC_008817.fna	1.7	0.69	2.48e-06	1.89e-07	1.23e-07	0.9	0.62	0.58	Cyanobacteria	Aerobic	Aquatic	Mesophilic	NP	2.63e-06	3.79e-07	1.44e-07	0.92	0.69	0.59
Rickettsia_canadensis_McKiel_NC_009879.fna	1.16	0.69	1.09e-06	3.78e-07	1.81e-07	0.88	0.84	0.73	Alphaproteobacteria	Aerobic	HA	Mesophilic	P	1.42e-06	6.33e-07	2.46e-07	0.92	0.9	0.77
Thermosipho_melanesiensis_BI429_NC_009616.fna	1.92	0.69	3.29e-06	7.92e-07	1.48e-07	0.86	0.75	0.65	Thermotogae	Anaerobic	Specialized	Thermophilic	NP	3.33e-06	8.85e-07	1.47e-07	0.89	0.8	0.64
Campylobacter_jejuni_RM1221_NC_003912.fna	1.78	0.7	5.8e-06	8.31e-07	3.25e-07	0.91	0.8	0.75	Epsilonproteobacteria	Aerobic	Multiple	Mesophilic	P	6.33e-06	1.32e-06	3.96e-07	0.94	0.86	0.78
Candidatus_Blochmannia_pennsylvanicus_BPEN_NC_007292.fna	0.79	0.7	9.95e-07	4.05e-07	2.02e-07	0.82	0.75	0.68	Gammaproteobacteria	Aerobic	Specialized	Mesophilic	NP	1.49e-06	8.49e-07	2.47e-07	0.87	0.83	0.73
Candidatus_Pelagibacter_ubique_HTCC1062_NC_007205.fna	1.31	0.7	3.16e-06	3.9e-07	1.99e-07	0.9	0.72	0.63	Alphaproteobacteria	Aerobic	Aquatic	Mesophilic	NP	3.64e-06	7.55e-07	2.19e-07	0.91	0.76	0.63
Clostridium_beijerinckii_NCIMB_8052_NC_009617.fna	6	0.7	1.01e-06	3.43e-07	1.13e-07	0.83	0.62	0.56	Firmicutes	Anaerobic	Multiple	Mesophilic	NP	1.29e-06	4.9e-07	1.36e-07	0.89	0.72	0.58
Ehrlichia_chaffeensis_Arkansas_NC_007799.fna	1.18	0.7	7.14e-07	3.75e-07	1.59e-07	0.83	0.63	0.46	Alphaproteobacteria	Aerobic	HA	Mesophilic	P	1e-06	5.51e-07	1.84e-07	0.9	0.73	0.51
Methanococcus_aeolicus_Nankai-3_NC_009635.fna	1.57	0.7	2.7e-06	8.35e-07	3.22e-07	0.93	0.84	0.84	Archaea	Anaerobic	Aquatic	Mesophilic	NP	2.88e-06	7.92e-07	3.49e-07	0.94	0.88	0.84
Mycoplasma_agalactiae_PG2_NC_009497.fna	0.88	0.7	2.59e-06	2.39e-07	1.37e-07	0.9	0.66	0.64	Firmicutes	Facultative	HA	Mesophilic	P	3.05e-06	5.71e-07	1.76e-07	0.94	0.78	0.69
Borrelia_burgdorferi_NC_001318.fna	0.91	0.71	4.09e-06	3.72e-07	1.54e-07	0.89	0.55	0.53	Spirochaetes	Aerobic	HA	Mesophilic	P	4.36e-06	5.26e-07	2e-07	0.92	0.67	0.59
Clostridium_difficile_630_NC_009089.fna	4.29	0.71	1.21e-06	6.34e-07	1.65e-07	0.83	0.56	0.52	Firmicutes	Anaerobic	Multiple	Mesophilic	P	1.38e-06	7.51e-07	1.97e-07	0.89	0.65	0.55
Clostridium_novyi_NT_NC_008593.fna	2.55	0.71	1.4e-06	6.66e-07	1.81e-07	0.83	0.65	0.59	Firmicutes	Anaerobic	Terrestial	Mesophilic	NP	1.44e-06	7.72e-07	2.24e-07	0.91	0.75	0.61
Clostridium_perfringens_NC_003366.fna	3.03	0.71	1.71e-06	4.88e-07	1.6e-07	0.84	0.57	0.5	Firmicutes	Anaerobic	Multiple	Mesophilic	P	1.9e-06	7.45e-07	2.08e-07	0.93	0.7	0.57
Clostridium_tetani_E88_NC_004557.fna	2.8	0.71	1.78e-06	7.88e-07	1.93e-07	0.85	0.66	0.58	Firmicutes	Anaerobic	Multiple	Mesophilic	P	1.64e-06	8.43e-07	2.17e-07	0.91	0.73	0.6
Ehrlichia_canis_Jake_NC_007354.fna	1.32	0.71	7.69e-07	3.42e-07	1.56e-07	0.83	0.61	0.45	Alphaproteobacteria	Aerobic	HA	Mesophilic	P	1.14e-06	5.75e-07	1.97e-07	0.91	0.75	0.52
Mycoplasma_hyopneumoniae_232_NC_006360.fna	0.89	0.71	8.94e-06	5.5e-07	2.49e-07	0.91	0.77	0.65	Firmicutes	Facultative	HA	Mesophilic	P	8.57e-06	7.73e-07	2.8e-07	0.92	0.83	0.7
Mycoplasma_hyopneumoniae_J_NC_007295.fna	0.9	0.71	8.77e-06	5.32e-07	2.38e-07	0.91	0.77	0.65	Firmicutes	Facultative	HA	Mesophilic	P	8.3e-06	7.68e-07	2.74e-07	0.92	0.83	0.71
Rickettsia_prowazekii_NC_000963.fna	1.11	0.71	8.2e-07	3.29e-07	1.55e-07	0.85	0.76	0.65	Alphaproteobacteria	Aerobic	HA	Mesophilic	P	1.23e-06	6.03e-07	2.25e-07	0.9	0.84	0.71
Rickettsia_typhi_wilmington_NC_006142.fna	1.11	0.71	8e-07	3.28e-07	1.57e-07	0.86	0.76	0.64	Alphaproteobacteria	Aerobic	HA	Mesophilic	P	1.23e-06	6.06e-07	2.28e-07	0.9	0.84	0.7
Borrelia_afzelii_PKo_NC_008277.fna	0.91	0.72	3.86e-06	3.69e-07	1.64e-07	0.87	0.53	0.54	Spirochaetes	Aerobic	HA	Mesophilic	P	4.15e-06	5.16e-07	2.08e-07	0.91	0.66	0.58
Borrelia_garinii_PBi_NC_006156.fna	0.9	0.72	3.87e-06	3.61e-07	1.65e-07	0.88	0.54	0.55	Spirochaetes	Aerobic	HA	Mesophilic	P	4.12e-06	5.09e-07	2.14e-07	0.91	0.66	0.6
Clostridium_botulinum_A_ATCC_19397_NC_009697.fna	3.86	0.72	1.69e-06	7.23e-07	1.6e-07	0.85	0.64	0.54	Firmicutes	Anaerobic	Multiple	Mesophilic	P	1.66e-06	8.49e-07	1.91e-07	0.91	0.72	0.55
Clostridium_botulinum_A_Hall_NC_009698.fna	3.76	0.72	1.69e-06	7.31e-07	1.61e-07	0.85	0.64	0.54	Firmicutes	Anaerobic	Multiple	Mesophilic	P	1.68e-06	8.62e-07	1.94e-07	0.91	0.72	0.55
Clostridium_botulinum_A_NC_009495.fna	3.89	0.72	1.69e-06	7.24e-07	1.62e-07	0.85	0.63	0.54	Firmicutes	Anaerobic	Multiple	Mesophilic	P	1.66e-06	8.49e-07	1.93e-07	0.91	0.72	0.55
Clostridium_botulinum_A3_Loch_Maree_NC_010520.fna	3.99	0.72	1.64e-06	7e-07	1.59e-07	0.84	0.63	0.54	Firmicutes	Anaerobic	Multiple	Mesophilic	P	1.62e-06	8.23e-07	1.89e-07	0.9	0.72	0.55
Clostridium_botulinum_B_Eklund_17B_NC_010674.fna	3.8	0.72	1.03e-06	3.98e-07	1.76e-07	0.82	0.62	0.59	Firmicutes	Anaerobic	Multiple	Mesophilic	NP	1.33e-06	6.12e-07	2.15e-07	0.9	0.72	0.61
Clostridium_botulinum_B1_Okra_NC_010516.fna	3.96	0.72	1.65e-06	7.06e-07	1.58e-07	0.84	0.63	0.54	Firmicutes	Anaerobic	Multiple	Mesophilic	P	1.63e-06	8.29e-07	1.88e-07	0.9	0.72	0.55
Clostridium_botulinum_F_Langeland_NC_009699.fna	4	0.72	1.65e-06	7.07e-07	1.6e-07	0.85	0.64	0.54	Firmicutes	Anaerobic	Multiple	Mesophilic	P	1.63e-06	8.3e-07	1.89e-07	0.9	0.72	0.56
Clostridium_perfringens_ATCC_13124_NC_008261.fna	3.26	0.72	1.72e-06	4.86e-07	1.59e-07	0.85	0.58	0.5	Firmicutes	Anaerobic	Multiple	Mesophilic	P	1.88e-06	7.28e-07	2.06e-07	0.92	0.7	0.57
Clostridium_perfringens_SM101_NC_008262.fna	2.9	0.72	1.66e-06	4.67e-07	1.54e-07	0.84	0.58	0.51	Firmicutes	Anaerobic	Multiple	Mesophilic	P	1.84e-06	7.07e-07	2.01e-07	0.92	0.69	0.55
Ehrlichia_ruminantium_Gardel_NC_006831.fna	1.5	0.72	7.29e-07	3.58e-07	1.7e-07	0.82	0.59	0.4	Alphaproteobacteria	Aerobic	HA	Mesophilic	P	9.86e-07	5.98e-07	1.99e-07	0.91	0.76	0.5
Methanosphaera_stadtmanae_NC_007681.fna	1.77	0.72	1.2e-06	6.87e-07	3.89e-07	0.88	0.72	0.55	Archaea	Anaerobic	HA	Mesophilic	NP	1.75e-06	8.51e-07	3.54e-07	0.93	0.8	0.56
Mycoplasma_hyopneumoniae_7448_NC_007332.fna	0.92	0.72	8.82e-06	5.33e-07	2.35e-07	0.91	0.76	0.64	Firmicutes	Facultative	HA	Mesophilic	P	8.42e-06	7.71e-07	2.74e-07	0.92	0.82	0.7
Mycoplasma_synoviae_53_NC_007294.fna	0.8	0.72	4.24e-06	3.99e-07	2.35e-07	0.86	0.76	0.67	Firmicutes	Facultative	HA	Mesophilic	P	4.3e-06	7.54e-07	3.61e-07	0.89	0.84	0.74
Onion_yellows_phytoplasma_NC_005303.fna	0.86	0.72	6.14e-06	6.57e-07	3.53e-07	0.84	0.7	0.72	Firmicutes	Aerobic	HA	Mesophilic	P	6.41e-06	1.15e-06	3.42e-07	0.88	0.81	0.78
Arcobacter_butzleri_RM4018_NC_009850.fna	2.34	0.73	4.03e-06	1.07e-06	4.02e-07	0.91	0.73	0.65	Epsilonproteobacteria	Aerobic	Multiple	Mesophilic	P	4.57e-06	1.57e-06	5.29e-07	0.94	0.79	0.65
Aster_yellows_witches-broom_phytoplasma_AYWB_NC_007716.fna	0.71	0.73	6.96e-06	6.4e-07	3.45e-07	0.85	0.69	0.7	Firmicutes	Aerobic	HA	Mesophilic	P	7.06e-06	1.12e-06	3.37e-07	0.89	0.81	0.78
Candidatus_Blochmannia_floridanus_NC_005061.fna	0.71	0.73	9.18e-07	4.38e-07	2.04e-07	0.75	0.76	0.63	Gammaproteobacteria	Aerobic	Specialized	Mesophilic	NP	1.47e-06	9.29e-07	2.36e-07	0.86	0.85	0.7
Ehrlichia_ruminantium_str_Welgevonden_NC_006832.fna	1.51	0.73	7.37e-07	3.62e-07	1.72e-07	0.81	0.59	0.41	Alphaproteobacteria	Aerobic	HA	Mesophilic	P	9.87e-07	5.99e-07	2.02e-07	0.9	0.76	0.5
Ehrlichia_ruminantium_Welgevonden_NC_005295.fna	1.52	0.73	7.37e-07	3.63e-07	1.72e-07	0.81	0.58	0.41	Alphaproteobacteria	Aerobic	HA	Mesophilic	P	9.96e-07	6.04e-07	2.04e-07	0.9	0.76	0.49
Fusobacterium_nucleatum_NC_003454.fna	2.17	0.73	3.07e-06	8.88e-07	2.81e-07	0.9	0.46	0.44	Fusobacteria	Anaerobic	HA	Mesophilic	P	3.21e-06	1.13e-06	3.27e-07	0.93	0.62	0.5
Mesoplasma_florum_L1_NC_006055.fna	0.79	0.73	2.83e-06	4.3e-07	2.35e-07	0.87	0.67	0.61	Firmicutes	Facultative	HA	Mesophilic	P	3.58e-06	9.87e-07	2.95e-07	0.92	0.76	0.64
Mycoplasma_pulmonis_NC_002771.fna	0.96	0.73	7.38e-06	4.22e-07	1.89e-07	0.9	0.59	0.55	Firmicutes	Facultative	HA	Mesophilic	P	7.31e-06	7.43e-07	2.6e-07	0.93	0.67	0.6
Buchnera_sp_NC_002528.fna	0.64	0.74	3.61e-06	1.26e-06	3.98e-07	0.81	0.78	0.74	Gammaproteobacteria	Facultative	HA	Mesophilic	NP	3.92e-06	1.57e-06	3.73e-07	0.85	0.82	0.73
Mycoplasma_penetrans_NC_004432.fna	1.36	0.74	2.72e-06	3.87e-07	1.95e-07	0.88	0.46	0.4	Firmicutes	Facultative	HA	Mesophilic	P	3.42e-06	8.84e-07	2.39e-07	0.92	0.56	0.43
Buchnera_aphidicola_NC_004545.fna	0.62	0.75	1.99e-06	6.49e-07	2.17e-07	0.73	0.75	0.66	Gammaproteobacteria	Facultative	HA	Mesophilic	NP	2.6e-06	1.11e-06	2.41e-07	0.84	0.82	0.7
Buchnera_aphidicola_Sg_NC_004061.fna	0.64	0.75	4.66e-06	1.16e-06	3.28e-07	0.82	0.81	0.69	Gammaproteobacteria	Facultative	HA	Mesophilic	NP	4.87e-06	1.5e-06	3.19e-07	0.87	0.85	0.69
Mycoplasma_mobile_163K_NC_006908.fna	0.78	0.75	6.13e-06	3.23e-07	1.84e-07	0.88	0.65	0.62	Firmicutes	Facultative	HA	Mesophilic	P	6.67e-06	7.6e-07	2.73e-07	0.91	0.72	0.65
Ureaplasma_parvum_serovar_3_ATCC_27815_NC_010503.fna	0.75	0.75	3.33e-06	7.47e-07	3.32e-07	0.82	0.76	0.68	Firmicutes	Facultative	HA	Mesophilic	P	4.39e-06	1.48e-06	3.64e-07	0.87	0.83	0.7
Ureaplasma_urealyticum_NC_002162.fna	0.75	0.75	3.33e-06	7.47e-07	3.32e-07	0.82	0.76	0.68	Firmicutes	Facultative	HA	Mesophilic	P	4.37e-06	1.48e-06	3.61e-07	0.87	0.83	0.69
Mycoplasma_capricolum_ATCC_27343_NC_007633.fna	1.01	0.76	3.16e-06	5.72e-07	2.96e-07	0.86	0.64	0.55	Firmicutes	Facultative	HA	Mesophilic	P	4.13e-06	1.32e-06	3.71e-07	0.92	0.72	0.55
Mycoplasma_mycoides_NC_005364.fna	1.21	0.76	3.06e-06	5.27e-07	2.82e-07	0.87	0.71	0.63	Firmicutes	Anaerobic	HA	Mesophilic	P	4.1e-06	1.35e-06	3.71e-07	0.93	0.74	0.56
Candidatus_Sulcia_muelleri_GWSS_NC_010118.fna	0.25	0.78	3.37e-06	1.52e-06	2.88e-07	0.89	0.81	0.7	Bacteroidetes_Chlorobi	Facultative	HA	Mesophilic	NP	3.58e-06	1.59e-06	2.67e-07	0.9	0.85	0.67
Wigglesworthia_brevipalpis_NC_004344.fna	0.7	0.78	4.48e-06	1.13e-06	2.18e-07	0.89	0.8	0.66	Gammaproteobacteria	Facultative	HA	Mesophilic	NP	4.43e-06	1.35e-06	2.21e-07	0.91	0.82	0.64
Buchnera_aphidicola_Cc_Cinara_cedri_NC_008513.fna	0.42	0.8	6.95e-06	2.42e-06	5.24e-07	0.82	0.8	0.72	Gammaproteobacteria	Facultative	HA	Mesophilic	NP	8.62e-06	3.32e-06	4.74e-07	0.88	0.84	0.72
Candidatus_Carsonella_ruddii_PV_NC_008512.fna	0.16	0.83	9.95e-06	1.03e-06	3.72e-07	0.81	0.8	0.66	Gammaproteobacteria	Facultative	Specialized	Mesophilic	NP	1.01e-05	1.16e-06	3.65e-07	0.85	0.83	0.6
